# Supplementary material for: Understanding drivers of human-leopard conflicts in the Indian Himalayan region: Spatio-temporal patterns of conflicts and perception of local communities towards conserving large carnivores
Source: PLoS One. 2018 Oct 5;13(10):e0204528. doi: 10.1371/journal.pone.0204528 (PMC6173383; doi:10.1371/journal.pone.0204528)
Supplement: S1 Dataset — (XLSX) [file pone.0204528.s006.xlsx]

## Sheet: Pauri_data
Grid ID	Presence_Absence	Length_Drainage	Nightlight	Road length (meters)	Area_under_Water	Non-forest	Scrubland	ModeratelyDenseForest	OpenForest	VeryDenseForest	Human_footprint	Annual_Mean_Temperature	Annual_Mean_Precipitation	Altitude	Number_Road
0	0	3456.39	27.1667	0	70000	420000	0	660000	250000	0	71.5	235.5	1397.33	295.198	0
1	0	0	10	2831.68	0	40000	0	500000	0	0	55.25	233.222	1418.33	327.185	1
2	0	0	7.25	0	0	0	0	0	0	0	42.75	230.333	1458.83	386.513	0
3	0	5306.75	17.3333	0	160000	770000	0	0	110000	0	49.25	234.667	1471.5	314.674	0
4	0	5182.65	12.1667	0	180000	1100000	0	380000	70000	0	49.6667	235.222	1441.78	297.286	0
5	0	16.2588	8.33333	0	290000	1120000	0	2810000	350000	540000	57.25	233.667	1448.33	316.769	0
6	0	0	1.83333	1633.48	0	310000	0	2790000	30000	1170000	51	231	1475.75	374.14	1
7	0	0	1.83333	1360.37	0	50000	0	330000	0	0	31	228.857	1507.43	413.817	1
8	0	0	1.11111	0	0	0	0	0	0	0	28	230	1474.83	390.93	0
9	0	0	28.5	0	0	0	0	0	0	0	60.1667	233.25	1536.25	328.792	0
10	0	5197.2	13.8333	0	240000	780000	0	0	150000	0	46.3333	235	1499.67	308.697	0
11	0	4414.14	7.25	0	380000	1700000	0	1190000	440000	0	38.8333	234.4	1486	308.743	0
12	0	805.528	2.75	0	190000	820000	0	2470000	700000	660000	43	231.333	1517.56	353.852	0
13	1	0	1	0	30000	260000	0	3810000	280000	680000	32.5	227.833	1561.5	402.474	0
14	1	0	0	0	0	1140000	0	3240000	240000	220000	34	231.167	1489.5	392.819	0
15	0	0	0	2662.01	0	70000	0	3030000	530000	0	34	229.889	1501.11	388.917	1
16	0	0	0	0	0	0	0	0	0	0	30	229	1505.33	403.991	0
17	0	4864.64	18.5	0	190000	570000	0	0	70000	0	46.75	234.167	1531.5	320.298	0
18	0	2574.43	7	0	570000	2220000	0	630000	800000	0	36.5	234.222	1511.89	317.126	0
19	0	0	2.75	0	60000	940000	0	2810000	1030000	0	40	232	1524.2	351.837	0
20	0	0	0	0	0	350000	0	3270000	490000	730000	30	229.75	1547.25	393.932	0
21	0	0	0	0	0	110000	0	3600000	300000	1050000	28	228	1563.83	435.752	0
22	0	0	0	0	0	600000	0	3970000	210000	60000	37	229	1535	401.913	0
23	0	0	0	55.3257	0	760000	0	3840000	130000	100000	34	228.444	1536.56	414.369	1
24	0	0	0	2902.86	0	400000	0	1340000	230000	1450000	36	229.667	1506.5	401.424	1
25	0	0	0	2985.72	0	440000	0	870000	120000	1150000	34	232.222	1452.11	349.646	1
26	0	0	7.25	249.952	0	0	0	90000	0	10000	32.5	232.5	1429.17	334.28	1
27	0	4551.62	50.2222	3777.24	410000	470000	0	580000	70000	160000	72	233.5	1572.17	346.671	5
28	0	3674.97	28.5	0	730000	390000	0	1030000	780000	540000	49.6667	231.333	1577	368.121	0
29	0	131.698	12.6667	0	350000	900000	0	1910000	1340000	500000	36.75	231.167	1564.67	371.527	0
30	0	0	2.44444	0	80000	1080000	0	2630000	520000	980000	37	231.25	1552.75	373.159	0
31	0	0	0	0	0	880000	0	2120000	260000	1800000	28	224.571	1631.14	471.043	0
32	0	0	0	0	0	1340000	0	1880000	690000	1150000	38	227.167	1587	469.328	0
33	0	0	0	0	0	40000	0	2020000	430000	2800000	31	220.333	1687.56	614.081	0
34	0	0	0	0	0	680000	0	3450000	640000	290000	28	221.5	1660	527.35	0
35	0	0	0	0	0	270000	0	4050000	350000	390000	34	222.167	1646.17	532.548	0
36	0	0	0	0	0	230000	0	3090000	120000	1850000	35	226	1580.4	451.447	0
37	0	0	3.16667	0	0	390000	0	1560000	220000	2890000	37	228.889	1525.33	400.103	0
38	0	0	9.83333	2888.19	0	130000	0	900000	40000	2120000	37	231.5	1474.17	360.414	1
39	0	3838.49	11.3333	433.718	0	10000	0	10000	10000	0	43	231.778	1460.67	350.237	1
40	0	4785.44	39	5035.14	540000	1520000	0	860000	1870000	0	71.5	226.889	1630.67	424.976	2
41	0	1882.61	17.8333	0	250000	100000	0	1430000	850000	1850000	56	214.167	1806.67	564.64	0
42	0	0	8.5	0	0	0	0	2120000	490000	2450000	51.3333	212.333	1829.56	623.258	0
43	0	0	5.75	0	0	0	0	2160000	410000	2270000	37	213.333	1808.5	624.772	0
44	1	0	0	0	0	30000	0	1720000	340000	2970000	40	211.5	1831.83	662.396	0
45	1	0	0	0	0	50000	0	1010000	1600000	2180000	37	212.667	1807.33	717.396	0
46	0	0	0	0	0	850000	0	2350000	1330000	310000	32	222	1660.5	562.257	0
47	0	0	0	0	0	1110000	0	2020000	90000	1840000	34	204.889	1910	850.643	0
48	0	0	0	0	0	660000	0	3040000	820000	320000	34	207.167	1860.33	843.238	0
49	0	0	0	0	0	50000	0	3100000	470000	1220000	28	210.556	1810.11	766.016	0
50	0	0	0	0	0	0	0	4440000	340000	280000	30	218.4	1693	591.785	0
51	0	0	0	0	0	220000	0	4160000	110000	350000	34	223.167	1622.67	517.594	0
52	0	0	6.5	0	0	60000	0	3310000	280000	1190000	34	225.75	1579.75	481.458	0
53	0	3010.68	7	2036.86	250000	390000	0	2720000	170000	780000	40	227.375	1559.88	428.722	1
54	0	0	5	2880.06	0	230000	0	2870000	260000	270000	34	229.286	1524.43	383.617	3
55	0	0	0	2498.86	0	180000	0	1430000	160000	810000	46	233	1447	322.793	1
56	0	0	0	2.64255	0	30000	0	430000	50000	40000	40	234.444	1412	308.041	1
57	0	0	15	2458.73	130000	550000	210000	1310000	3090000	0	61	211.2	1852	741.821	1
58	0	2564.15	13.5	2692.11	160000	620000	0	3310000	970000	0	58.3333	211.333	1826.33	622.493	2
59	0	0	9	0	0	1160000	0	1600000	1040000	1260000	49	186.4	2107.6	1077.7	0
60	0	0	7	0	0	1590000	0	840000	1500000	1360000	37.2222	200	2013	994.87	0
61	0	0	5.5	0	0	1270000	0	1020000	1260000	1510000	32	201.667	1967.56	935.224	0
62	0	0	0	0	0	1570000	0	1460000	1560000	700000	34	209.167	1835.17	763.53	0
63	0	0	0	0	0	1010000	0	1700000	2220000	130000	34	215.222	1735.22	627.038	0
64	0	0	0	0	0	1900000	0	1760000	1400000	0	30.6667	210	1809.17	711.624	0
65	0	0	0	0	0	2830000	0	780000	1680000	0	30	213	1767.11	696.72	0
66	0	0	0	0	0	3370000	0	1200000	490000	0	40	189.5	2021.33	1068.93	0
67	0	0	0	0	0	1360000	0	2630000	780000	290000	25.6667	197.333	1941.11	921.603	0
68	0	0	0	0	0	270000	0	4390000	520000	110000	29.8889	212	1775.5	721.076	0
69	0	0	0	0	0	40000	0	4880000	140000	0	26.6667	213	1761	684.33	0
70	0	0	0	0	0	40000	0	4480000	540000	0	29.8333	216.167	1720.83	630.354	0
71	0	0	0	0	220000	110000	0	4560000	400000	0	29.8333	223	1637.25	515.837	0
72	0	0	0	0	0	0	0	4590000	400000	70000	31.2222	221.667	1658	512.207	0
73	0	0	0	0	0	130000	0	3120000	580000	1460000	34	228.4	1556.2	401.531	0
74	0	0	0	3125.86	0	670000	0	2050000	340000	1020000	36	233.444	1462	321.625	1
75	0	0	0	0	0	0	0	10000	30000	60000	35	233.667	1453	323.633	0
76	0	2513.71	6	4570.26	240000	290000	0	2370000	1940000	0	53	218.25	1705	616.354	2
77	0	0	6.44444	588.102	0	1530000	0	2040000	1270000	0	42	204	1912.33	872.834	1
78	0	925.006	6.5	0	0	2560000	0	430000	2070000	0	36	215.75	1698.25	699.015	0
79	0	606.206	5.66667	0	0	1320000	0	1790000	1730000	0	29.5	212.833	1748.33	698.686	0
80	0	0	3.55556	0	0	3480000	0	990000	590000	0	28	195.333	1993	957.145	0
81	0	0	0	0	0	890000	0	2170000	1770000	10000	28	200.778	1923.44	861.633	0
82	0	0	0	0	0	2530000	0	1220000	1080000	10000	34	197.167	1950	937.155	0
83	0	0	0	0	0	1860000	0	1890000	1310000	0	28	201.333	1889.78	859.612	0
84	0	0	0	0	0	1640000	0	2260000	940000	0	28	210.333	1783.5	775.904	0
85	0	0	0	0	0	3680000	0	890000	270000	0	25.75	192.556	1955.56	1079.84	0
86	0	0	0	0	0	1050000	0	3530000	480000	0	25.3333	199.833	1886.67	928.273	0
87	0	0	0	0	0	140000	0	4180000	520000	0	30.75	203.429	1848.71	855.364	0
88	0	0	0	0	0	40000	0	4300000	500000	0	27.5	209.125	1785.5	731.448	0
89	0	0	0	0	0	10000	0	4510000	540000	0	24.25	218	1698.83	629.006	0
90	0	0	0	0	0	0	0	4250000	590000	0	22.1667	219.444	1689.22	556.556	0
91	0	0	3.5	0	0	150000	0	4330000	580000	0	28	223	1646.8	476.87	0
92	0	0	6.16667	309.438	0	1150000	0	2100000	380000	1210000	28	230.5	1542.67	365.438	1
93	0	0	5.77778	2085.58	0	50000	0	1060000	350000	770000	28	232.5	1504.5	342.175	1
94	0	3254.86	5.25	1444.75	70000	1070000	0	2050000	1870000	0	34	222.167	1587.83	574.5	1
95	0	3213.86	5.25	1751.86	300000	370000	0	2220000	1950000	0	34	223.333	1591.17	542.584	1
96	0	2378.8	5.16667	2100.45	0	320000	0	2440000	2080000	0	34	218.444	1659.33	611.045	1
97	0	1612.66	3.75	2345.57	0	210000	0	2930000	1920000	0	38	210.333	1778.17	733.408	1
98	0	2426.08	5.25	2349.86	0	1230000	0	1440000	2170000	0	34	214.889	1699.56	629.89	1
99	0	0	4.66667	0	0	3360000	0	1420000	260000	20000	32.5	204.75	1837.75	884.131	0
100	0	0	0	0	0	4210000	0	430000	200000	0	37	196.167	1936.33	984.632	0
101	0	0	0	0	0	3690000	0	820000	330000	0	31	191.4	1966.4	1068.25	0
102	0	0	0	0	0	3190000	0	1090000	780000	0	28	186.556	1977.56	1167.07	0
103	0	0	0	0	0	1240000	0	2390000	1210000	0	28	192.167	1931	1001.3	0
104	0	0	0	0	0	2010000	0	1990000	840000	0	27.5	192.375	1921.38	972.769	0
105	0	0	0	0	0	3590000	0	750000	720000	0	23.1667	189.857	1938.57	1110.8	0
106	0	0	0	0	0	790000	0	3530000	520000	0	34	199.167	1865.5	893.844	0
107	0	0	0	0	0	110000	0	4350000	380000	0	34	211.667	1752.78	725.199	0
108	0	0	0	0	0	0	0	4770000	290000	0	34	202.667	1822.83	845.918	0
109	0	0	0	0	0	0	0	4420000	420000	0	29.6667	209.667	1770.11	743.399	0
110	0	0	9.25	0	0	0	0	4890000	170000	0	21	219.333	1698.83	573.54	0
111	0	0	16.75	0	0	1660000	0	2580000	600000	0	34	227.889	1602	414.875	0
112	0	0	14.5	2489.16	0	3650000	0	280000	540000	70000	28	231	1558.83	364.849	1
113	0	1014.28	1.25	2099.57	130000	690000	0	1590000	2880000	0	34	202.222	1827.44	826.309	1
114	0	2469.58	5	609.511	80000	570000	0	2410000	2000000	0	34	213.5	1676.5	704.556	1
115	0	0	0	0	0	730000	0	2340000	1950000	40000	33	199.222	1869.22	996.143	0
116	0	0	0	0	0	2020000	0	1390000	1850000	30000	34.3333	194.167	1909	1047.21	0
117	0	2719.39	0	985.929	0	1470000	0	1200000	2390000	0	34	210.333	1725.44	693.693	1
118	0	515.728	0	2810.51	0	1800000	0	2170000	1320000	0	34	203.833	1812.17	869.634	1
119	0	0	0	2516.97	0	1950000	0	1750000	1320000	40000	37	196.667	1886.44	948.399	1
120	0	0	0	2499.98	0	3760000	0	790000	510000	0	36	187.8	1954.6	1072.18	2
121	0	0	0	764.709	0	2840000	0	1530000	920000	0	29.5	195.667	1892.83	1009.62	1
122	0	0	0	0	0	4050000	0	810000	200000	0	28	196.5	1878	1006.27	0
123	0	0	0	0	0	2300000	0	2420000	340000	0	31	192.2	1896.4	1107.99	0
124	0	0	0	0	0	1470000	0	3260000	560000	0	25.3333	197.222	1856	968.911	0
125	0	0	0	0	0	1380000	0	2770000	910000	0	24.25	200	1827.33	839.785	0
126	0	0	0	0	0	3050000	0	1760000	250000	0	27.5	196.889	1847.11	928.4	0
127	0	0	0	0	0	1720000	0	2750000	820000	0	34	197	1847.83	962.784	0
128	0	0	0	0	0	40000	0	3820000	1200000	0	25.3333	201.778	1811	857.121	0
129	0	0	8.25	0	0	130000	0	4290000	870000	0	27.5	217	1712	601.081	0
130	0	0	19.5	0	0	650000	0	4040000	370000	0	38.5	223.667	1672.33	504.907	0
131	0	0	20.1667	1757.92	0	4910000	0	90000	60000	0	34	229	1630.33	397.782	1
132	0	0	8.5	2974.09	0	700000	0	0	20000	0	28	230.222	1603.11	396.598	2
133	0	307.487	5.83333	2612.66	80000	540000	0	1750000	2470000	0	38.3333	217	1595.67	616.979	1
134	0	2916.35	1.77778	2281.7	300000	1070000	0	2050000	1420000	0	36	220.111	1570.56	555.996	1
135	0	2668.9	0	2179.33	300000	500000	0	2170000	2090000	0	35.7778	218	1601	612.703	1
136	0	969.26	0	0	0	660000	0	2350000	1760000	70000	33.6667	203.556	1772.11	856.738	0
137	0	2096.45	0	0	0	1120000	0	1870000	1940000	130000	31	209	1713.17	740.807	0
138	0	2679.74	0	0	0	1510000	0	1900000	1420000	10000	31.6667	210.667	1697.78	716.073	0
139	0	0	0	0	0	3620000	50000	850000	270000	50000	35.1111	195.333	1855.17	980.457	0
140	0	0	3.44444	2785.62	0	4210000	560000	10000	280000	0	38	186.714	1913	1177.65	1
141	0	0	4	2341.87	0	2850000	820000	770000	400000	0	34	189.75	1889.12	1095.32	1
142	0	0	3.66667	1329.21	0	2750000	20000	1980000	90000	0	34.8333	199.6	1818.2	912.732	1
143	0	0	0.555556	0	0	2100000	0	1750000	1210000	0	29.7778	198.167	1823.17	909.843	0
144	0	0	0	0	0	1530000	0	1930000	1380000	0	25.3333	186.75	1898.75	1121.67	0
145	0	0	0	0	0	2880000	0	1900000	60000	0	29.6667	177.778	1936.22	1237.89	0
146	0	0	0	0	0	2930000	0	1090000	1040000	0	21	179.333	1926.17	1241.94	0
147	0	0	0	0	0	420000	0	3390000	1030000	0	32.5556	193.778	1840.67	986.351	0
148	0	0	4.33333	0	0	100000	0	4310000	650000	0	23.1667	201.5	1792.83	912.707	0
149	0	17.247	14.6667	0	0	570000	0	3390000	880000	0	33.8333	217.556	1722.78	636.757	0
150	0	2416.86	22.2222	0	0	4640000	0	0	200000	0	38	226.833	1688.17	431.411	0
151	0	2441.5	16.8333	3195.42	0	3410000	0	80000	230000	0	36	229	1660.29	400.438	4
152	0	2381.86	2.5	1702.21	230000	870000	0	2850000	880000	10000	31.5	212.667	1633	674.397	1
153	0	0	0	0	0	1010000	0	1860000	2040000	150000	30	190.5	1858.17	1033.66	0
154	0	267.238	0	0	0	400000	0	2040000	2350000	50000	30	202.5	1748.5	873.719	0
155	0	2138.38	0	0	0	3210000	0	940000	690000	0	33.1667	207.429	1705.14	754.792	0
156	0	0	0.833333	0	0	3900000	240000	270000	650000	0	33	195.167	1813.33	1016.47	0
157	0	0	1.25	0	0	3600000	650000	110000	480000	0	34	180.333	1910	1291	0
158	0	0	5.75	1056.85	0	3350000	580000	190000	720000	0	34	186	1875.67	1164.59	1
159	0	0	3.5	2693.59	0	3210000	580000	600000	670000	0	28	190.556	1847	1068.62	1
160	0	0	0	646.206	0	3310000	0	1320000	210000	0	26	181.833	1898	1217.35	1
161	0	0	0	0	0	2930000	0	1540000	370000	0	24.25	181.5	1894.17	1263.42	0
162	0	2439.72	0	0	0	750000	0	3250000	1060000	0	21	199	1789.75	958.528	0
163	0	2745.42	0	0	0	1010000	0	3010000	820000	0	29.6667	205.375	1753.75	823.407	0
164	0	2317.99	0	0	0	300000	0	4410000	350000	0	34	202.833	1767	778.022	0
165	0	2339.22	8	0	0	240000	0	3920000	680000	0	21	208	1748.62	707.051	0
166	0	0	24	0	0	1480000	0	2750000	610000	0	36.5	223.429	1715.43	511.981	0
167	0	0	32	0	0	5040000	0	0	20000	0	42.5	229.167	1686	392.184	0
168	0	410.018	18.25	2359.23	0	1170000	0	0	0	0	28	231	1645.67	368.61	1
169	0	3960.56	1.25	3138.93	340000	1650000	0	1470000	1600000	0	33	218.667	1551.56	567.776	1
170	0	75.6454	0	0	0	720000	0	3810000	690000	70000	30	195.5	1760.5	921.88	0
171	0	0	0	0	0	1970000	0	1140000	1880000	70000	30	184.667	1846.5	1101.93	0
172	0	2450.82	0	0	0	680000	0	2390000	1960000	30000	30	202.889	1709.11	805.628	0
173	0	1177.49	0	0	0	2920000	100000	1660000	610000	0	31.5	204.333	1707.33	889.266	0
174	0	0	0	0	0	4600000	190000	270000	0	0	37	183.556	1854.67	1225.93	0
175	0	0	4	0	0	3640000	0	980000	440000	0	40	179.667	1876.17	1281.72	0
176	0	0	6	0	0	3640000	530000	600000	520000	0	28	179	1884	1288.31	0
177	0	0	1.25	2916.74	0	4060000	290000	140000	570000	0	26.25	182	1866.33	1200.09	1
178	0	0	0	127.147	0	2500000	0	1920000	640000	0	22.75	183.333	1859.78	1203.31	1
179	0	2515.06	0	0	0	2000000	0	2360000	930000	0	24.25	197.333	1777.67	966.882	0
180	0	0	0	0	0	2770000	0	1630000	660000	0	21	196.571	1782.57	932.982	0
181	0	0	0	0	0	1880000	0	3070000	340000	0	30.75	188.5	1823.75	1090.3	0
182	0	0	4.75	0	0	40000	0	4290000	730000	0	30.75	201	1765.5	861.963	0
183	0	0	24.3333	0	0	0	0	4760000	300000	0	34.5	217.875	1733.38	573.108	0
184	0	1941.51	44	0	0	3860000	0	810000	620000	0	61.25	228.667	1709.67	401.153	0
185	0	2194.24	29.5	3092.9	0	2440000	0	20000	240000	0	41.3333	231	1668.89	364.697	4
186	0	0	8	2184.91	0	0	0	0	0	0	44.75	232.5	1609.83	349.138	1
187	0	0	1.66667	734.409	50000	2050000	0	870000	2090000	0	38.3333	209.167	1601.5	790.697	1
188	0	4373.03	0	3154.37	220000	940000	0	1910000	1740000	30000	36.5	219.5	1522	562.23	1
189	0	91.0128	0	0	0	950000	0	2140000	1590000	380000	30	211.667	1601.83	819.917	0
190	0	0	0	0	0	2010000	0	2140000	490000	200000	33.25	177.8	1851.4	1249.01	0
191	0	0	0	0	0	2080000	0	1820000	820000	120000	30	180.444	1833.67	1240.39	0
192	0	1641.11	0	0	0	830000	170000	2850000	1210000	0	30	197.167	1723.33	930.209	0
193	0	2583.67	0	0	0	1800000	360000	2560000	120000	0	30	199.444	1713.78	930.375	0
194	0	2399.35	0.833333	0	0	1610000	0	2820000	410000	0	28.25	195.833	1742.33	985.766	0
195	0	2378.72	5.44444	0	0	3870000	70000	1010000	110000	0	36	192.667	1769	1035.49	0
196	0	1991.53	5	0	0	3570000	170000	700000	400000	0	28	192.667	1771.33	1027.91	0
197	0	0	2.5	3820.78	0	2420000	0	1640000	780000	0	34	189.556	1792.89	1102.64	1
198	0	2366.78	0	0	0	2300000	0	2420000	340000	0	22.75	186.667	1812.67	1080.58	0
199	0	0	0	0	0	2290000	50000	1610000	890000	0	21	183.429	1834.71	1196.3	0
200	0	0	0	0	0	2720000	0	1750000	590000	0	21	187.75	1809.5	1071.67	0
201	0	0	2	0	0	530000	0	3690000	620000	0	23.5	205	1732.33	802.503	0
202	0	0	22.5556	0	0	80000	0	4150000	510000	100000	51.5	218.714	1727.86	551.423	0
203	0	0	45.8333	39.2272	0	2790000	0	1970000	300000	0	70	228	1726.5	423.387	1
204	0	162.757	33.5	3227.13	0	4400000	0	0	330000	0	61.3333	230.714	1673.29	366.743	2
205	0	2664.51	11.7778	2651.33	0	2020000	0	260000	230000	0	43.25	231.5	1642.33	341.928	1
206	0	6004.48	4.83333	2259.63	80000	1100000	0	400000	270000	30000	40	233.889	1567	316.819	1
207	0	4582.15	0.833333	2237.14	0	250000	0	1200000	20000	130000	29.25	234.667	1524.33	305.625	1
208	0	3028.46	0	1991.62	0	100000	0	770000	20000	320000	29	234.444	1519.56	309.872	1
209	0	0	0	0	0	0	0	0	0	20000	32.25	235.833	1459.33	294.113	0
210	0	2662.02	0	58.4028	120000	610000	0	2360000	1470000	280000	31	211.833	1554	673.731	1
211	0	0	0	0	0	2400000	0	1700000	760000	200000	30	203.556	1623.44	874.012	0
212	0	0	0	0	0	1460000	240000	2110000	700000	330000	30	177.2	1823	1303.34	0
213	0	0	0	0	0	2660000	960000	520000	680000	20000	31.4444	183.833	1780.5	1173.46	0
214	0	0	0	0	0	3070000	20000	1580000	390000	0	30	174.75	1844.5	1239.07	0
215	0	0	0	0	0	2780000	360000	1480000	220000	0	30	192.778	1724.67	995.242	0
216	0	0	0	0	0	2580000	590000	780000	890000	0	26.5	189	1751.67	1063.13	0
217	0	0	0	0	0	2260000	100000	2020000	680000	0	23.3333	173.556	1856.44	1292.6	0
218	0	2275.93	5	0	0	2590000	0	1700000	550000	0	29	186.5	1777.17	1155.79	0
219	0	56.1513	2.5	2442.29	0	2150000	60000	2090000	540000	0	28.6667	181.125	1816.5	1202.32	1
220	0	2344.97	0	0	0	1890000	0	2520000	650000	0	22.3333	183.714	1800.86	1125.68	0
221	0	0	0	0	0	1300000	0	2860000	680000	0	22.5556	167.667	1904.33	1422.67	0
222	0	0	0	0	0	2910000	0	1810000	340000	0	22.6667	176.222	1853.89	1271.68	0
223	0	0	0	0	0	1230000	0	2960000	650000	0	28.3333	195	1750.5	963.679	0
224	0	0	11.3333	0	0	40000	0	3790000	810000	200000	66.1667	211.111	1718.78	683.622	0
225	0	2357.22	22.25	2577.41	0	1060000	0	2920000	980000	100000	75.3333	223	1723.67	524.124	1
226	0	2303.48	15.25	0	0	740000	0	3260000	840000	0	52.5556	220.5	1721.12	544.196	0
227	0	1054.42	4	0	0	80000	0	4090000	670000	0	32	224.5	1725	476.712	0
228	0	1914.68	0	0	240000	30000	0	3640000	690000	460000	30	226.5	1714	433.117	0
229	0	0	0	0	0	0	0	3700000	260000	880000	28	224.4	1709	431.097	0
230	0	0	0	317.624	0	0	0	3600000	450000	780000	28	222.125	1699.5	473.791	1
231	0	0	0	2540.32	0	10000	0	3190000	150000	570000	32	230.286	1588.86	349.158	1
232	0	0	0	1531.28	0	0	0	370000	20000	90000	40	234.667	1486.17	304.701	1
233	0	0	0	0	0	0	0	0	0	0	34	235.556	1445.22	298	0
234	0	2781.56	0	0	170000	520000	70000	2390000	1720000	190000	30	215.5	1514	701.589	0
235	0	0	0	0	0	1620000	0	2390000	810000	470000	33.25	190.556	1682.89	1066.43	0
236	0	0	0	0	0	1090000	0	2560000	830000	580000	33.25	163.5	1883	1523.06	0
237	0	0	0	0	0	1820000	70000	1810000	1140000	220000	32.1667	169.333	1850.11	1435.81	0
238	0	0	0	0	0	2430000	950000	1330000	580000	0	30	165	1880.83	1487.15	0
239	0	0	0	0	0	2600000	1040000	960000	460000	0	30	177.667	1795.33	1198.27	0
240	0	0	0	0	0	3380000	910000	310000	460000	0	24.75	173.5	1829.5	1293.53	0
241	0	0	0.833333	0	0	3790000	0	830000	670000	0	33.8333	171.25	1843.75	1460.94	0
242	0	1634.07	5.5	0	0	4060000	480000	270000	250000	0	30	181	1780.17	1235.27	0
243	0	1218.02	4	2634.44	0	1940000	50000	1560000	1510000	0	36.5	176	1818.83	1305.86	1
244	0	1628.8	0	0	0	1870000	0	2200000	1220000	0	23	172.222	1848.67	1330.06	0
245	0	1273.52	0	0	0	1910000	0	2780000	370000	0	25.1667	175.167	1831	1394.76	0
246	0	0	0	0	0	3020000	0	1640000	630000	0	28	171.111	1860.44	1403.2	0
247	0	0	0	202.927	0	830000	0	2960000	1270000	0	28.25	191.5	1747	1008.88	1
248	0	2491.76	1	2595.18	0	170000	0	4010000	880000	0	49.25	211.556	1711	682.52	1
249	0	538.67	3.25	1497.43	0	20000	0	4960000	200000	110000	48.25	212.5	1713.5	655.372	1
250	0	0	0	0	0	0	0	3780000	130000	1150000	28.6667	219.222	1727.78	576.466	0
251	0	1644.78	0	0	0	120000	0	3860000	220000	860000	22.5	225.833	1741.17	461.87	0
252	0	1669.07	0	0	140000	180000	0	4700000	270000	0	21	225.889	1714	441.555	0
253	0	0	0	0	0	50000	0	4860000	150000	0	21	221.4	1725.6	529.147	0
254	0	0	0	0	0	90000	0	4540000	430000	0	24.5	216	1714.75	633.691	0
255	0	0	0	0	0	20000	0	4340000	820000	110000	28	221.333	1704.5	485.643	0
256	0	0	0	1348.82	0	20000	0	3650000	350000	660000	34	227.5	1620.83	382.154	1
257	0	0	0	2174.41	0	0	0	1390000	130000	60000	37	234.222	1483.44	314.615	1
258	0	0	0	0	0	0	0	0	0	0	35.8333	235.667	1429.67	297.659	0
259	0	470.149	6.33333	1162.96	0	3580000	1260000	0	0	0	48.25	203.125	1515.75	959.979	1
260	0	2851.32	3.55556	3087.94	70000	1890000	1190000	290000	1270000	130000	50	217.167	1448.67	705.125	1
261	0	1997.62	0	3573.31	80000	2750000	590000	420000	1220000	0	47.6667	207	1518.33	868.744	1
262	0	3924.87	0	0	230000	580000	1410000	1170000	1320000	130000	43	222	1469.33	636.825	0
263	0	497.353	0	0	20000	860000	0	1970000	1760000	450000	36.5	203.444	1566.67	893.541	0
264	0	0	0	0	0	960000	0	2060000	1600000	220000	33.25	189.333	1661.83	1083.88	0
265	0	0	0	0	0	870000	0	1860000	1290000	820000	32.1667	169.222	1816.33	1474.87	0
266	0	0	0	0	0	2320000	80000	1940000	720000	0	30	159.167	1889.67	1604.85	0
267	0	0	0	0	0	3460000	110000	450000	820000	0	30	174	1796.56	1310.66	0
268	0	0	0	0	0	2570000	0	1660000	610000	0	29.5	161	1885.17	1576.21	0
269	0	0	3.44444	0	0	3240000	0	1160000	660000	0	37.3333	163.8	1872.4	1488.27	0
270	0	2375.36	6	1383.34	0	3390000	0	1120000	330000	0	30	176.833	1784.67	1226.09	1
271	0	0	1.83333	1846.15	0	3450000	20000	970000	400000	0	30	180.5	1765.5	1260.21	1
272	0	0	2.77778	0	0	3370000	420000	840000	430000	0	23	184.875	1738.75	1212.74	0
273	0	0	3.66667	0	0	3720000	0	940000	180000	0	28.5	191.5	1712.33	1082.08	0
274	0	0	4.66667	0	0	3070000	0	980000	1010000	0	30	192.222	1718.56	1104.42	0
275	0	681.69	1.83333	3403.84	0	1230000	0	2900000	710000	0	30	198.5	1700.83	939.675	1
276	0	2156.21	0	0	0	1110000	0	3530000	200000	0	26.5	204.111	1696.67	757.753	0
277	0	0	0	0	0	200000	0	3870000	280000	710000	23	200.667	1709	881.714	0
278	0	0	0	0	0	0	0	3500000	390000	950000	23	214.111	1709.22	661.377	0
279	0	2389.87	0	0	60000	130000	0	2830000	800000	1020000	23	227.667	1692	431.035	0
280	0	0	0	0	140000	240000	0	2990000	400000	1290000	22	226.857	1700.86	425.774	0
281	0	0	0	0	0	60000	0	4180000	140000	460000	21	224.875	1716	461.857	0
282	0	0	0	0	0	0	0	4660000	180000	0	21	219.833	1712.5	560.438	0
283	0	250.471	0	0	0	20000	0	4260000	780000	0	22.75	215.444	1700.56	615.819	0
284	0	0	0	0	0	0	0	4100000	740000	0	26.25	226	1656	481.907	0
285	0	0	0	763.802	0	50000	0	4070000	690000	0	34	228.333	1591.33	390.182	1
286	0	0	0	2376.5	0	20000	0	1480000	130000	0	38	235.75	1442.25	301.673	1
287	0	0	0	2689.54	0	0	0	0	0	0	35.5	235.556	1420.89	294.286	1
288	0	3437.55	8	3343.63	130000	3740000	10000	770000	400000	10000	50	219	1392.75	662.034	3
289	0	2252.05	6	1686.38	220000	1780000	470000	1420000	910000	40000	43	214.667	1422.33	670.499	1
290	0	0	4.16667	0	50000	1210000	250000	2240000	900000	190000	36	205.667	1472	777.838	0
291	0	822.028	0	0	200000	580000	0	1960000	2300000	20000	35.3333	193.444	1564.22	863.499	0
292	0	3658.26	0	0	170000	1000000	0	1010000	2570000	90000	30	214.667	1470.33	600.788	0
293	0	1969.81	0	0	70000	660000	0	2300000	1890000	140000	36.5	212.333	1499.11	660.503	0
294	0	0	0	0	0	190000	0	2510000	1990000	150000	33.25	188.167	1627.83	1068.69	0
295	0	0	0	0	0	280000	0	2700000	1600000	260000	36.5	181.111	1696.56	1235.65	0
296	0	0	0	0	0	2080000	0	2180000	800000	0	30	175.833	1740.17	1344.23	0
297	0	0	0	0	0	2640000	80000	1800000	320000	0	31.5	170.125	1788.88	1400.8	0
298	0	0	0	0	0	970000	0	3260000	610000	0	24.75	158.429	1875	1681.21	0
299	0	2115.87	4.33333	0	0	3360000	0	1120000	580000	0	28.8333	168.333	1818.5	1443.13	0
300	0	779.937	6	2367.39	0	2950000	380000	1090000	420000	0	34.75	174	1781.11	1311.84	1
301	0	0	6	0	0	3810000	310000	670000	50000	0	29.5	192	1669.5	1042.51	0
302	0	0	6	0	0	1750000	0	3020000	290000	0	23	194.286	1666.86	969.566	0
303	0	0	5.75	0	0	1650000	0	2780000	410000	0	28.8333	188.5	1700.25	1022.15	0
304	0	1304.86	6	3071.07	0	1750000	0	2910000	400000	0	34	199.167	1670.67	883.63	1
305	0	3371.71	2.75	401.727	0	1390000	0	3230000	200000	20000	38	199.833	1678	863.675	1
306	0	0	0	0	0	400000	0	4020000	240000	180000	23	198.333	1690.56	969.214	0
307	0	1903.77	0	0	0	130000	0	3630000	290000	1010000	23	210.667	1689.67	773.819	0
308	0	1516.02	0	0	0	0	0	2440000	90000	2310000	23	218	1702.5	603.059	0
309	0	2901.07	0	0	0	0	0	2830000	210000	1800000	23	221	1708.71	534.687	0
310	0	0	0	0	0	0	0	2200000	300000	2560000	23	212.167	1700.33	652.142	0
311	0	0	0	0	0	40000	0	3350000	410000	1040000	21.5	218.556	1700.56	563.67	0
312	0	1417.46	0	0	0	0	0	4550000	180000	110000	21	222.5	1691.5	498.424	0
313	0	1160.96	0	0	0	260000	0	3980000	820000	0	21	216.778	1695	585.612	0
314	0	0	0	0	0	50000	0	4370000	420000	0	21	215.667	1686	621.781	0
315	0	0	0	0	0	70000	0	4420000	350000	0	26.25	222.111	1654.56	512.786	0
316	0	0	0	851.042	0	40000	0	4100000	740000	0	28	232.667	1501.5	364.803	1
317	0	0	0	3352.62	0	190000	0	760000	150000	0	32.5	235.167	1435.33	300.536	3
318	0	1127.91	5.5	1902.92	20000	3700000	0	580000	730000	30000	50	194.333	1487.33	949.235	1
319	1	2320.07	5.16667	2313.88	100000	2810000	100000	870000	1140000	40000	43	207.667	1400.67	763.076	1
320	1	1585.15	6.5	637.104	140000	2000000	250000	1550000	1210000	140000	48.25	208.167	1411.33	773.811	1
321	0	0	6	0	0	1890000	920000	1410000	780000	60000	43	188.889	1555.33	1144.01	0
322	0	0	5.33333	0	0	1260000	1700000	1150000	920000	30000	43	205	1444.75	839.188	0
323	0	0	0	0	0	2740000	750000	700000	980000	120000	30	177.667	1662	1324.44	0
324	0	0	1.25	0	0	1220000	0	1230000	2270000	340000	30	195.75	1521	941.954	0
325	0	1144.39	0	0	30000	650000	0	1360000	3190000	60000	30	198.222	1528.44	864.818	0
326	0	2418.65	0	0	240000	600000	0	1720000	2290000	210000	30	212.833	1497	712.622	0
327	0	2486.34	0	0	110000	900000	0	2050000	1990000	10000	38.6667	210.222	1520.11	734.379	0
328	0	989.882	0	0	40000	810000	0	3050000	1390000	0	36.5	201	1557.67	918.089	0
329	0	0	0	0	0	1580000	0	2290000	1190000	0	26.5	194.833	1590.33	991.742	0
330	0	0	0	0	0	1130000	0	3040000	890000	0	36.5	173.778	1738.22	1380.53	0
331	0	0	1.66667	3306.87	0	3170000	310000	1330000	480000	0	30	158.333	1862.83	1611.87	1
332	0	0	5.25	1258.26	0	4470000	380000	30000	180000	0	33	178.556	1720.67	1238.95	1
333	0	0	6	0	0	3760000	690000	460000	150000	0	36	190	1654.5	1060.58	0
334	1	0	6	0	0	2760000	0	2190000	340000	0	29.5	188	1678.22	1076.48	0
335	0	1437.57	5	0	0	2150000	0	2380000	530000	0	30	188.333	1685	1090.17	0
336	0	1910.41	2.5	2780.63	0	730000	0	4360000	200000	0	49.5	198.222	1656.89	916.724	1
337	0	0	0	0	0	210000	0	4180000	10000	660000	46.5	194.75	1672.5	950.283	0
338	0	1360.52	0	0	0	0	0	2860000	0	2200000	23	200.5	1670.5	853.767	0
339	0	1481.5	0	0	0	0	0	1940000	40000	3310000	23	199	1677	819.949	0
340	0	865.004	0	0	0	0	0	2100000	10000	2950000	23	217.833	1688.67	576.731	0
341	0	1846.17	0	0	0	0	0	730000	20000	4310000	23	221.889	1693.78	497.233	0
342	0	0	0	0	0	20000	0	1190000	270000	3810000	23	211.667	1690.33	702.12	0
343	0	0	0	0	0	590000	0	3640000	310000	520000	22	218.333	1685.44	545.173	0
344	0	185.47	0	0	0	420000	0	3440000	140000	1060000	21	227.5	1649.5	427.731	0
345	0	2221.48	0	0	0	50000	0	5160000	80000	0	21	222	1666.89	503.028	0
346	0	0	0	0	0	30000	0	4700000	330000	0	21	212.667	1684.5	656.3	0
347	0	0	0	0	0	20000	0	4710000	330000	0	22.75	221.111	1645.89	502.507	0
348	0	0	0	0	0	160000	0	4020000	570000	540000	28	230.5	1538.67	390.017	0
349	0	0	0	2227.49	0	0	0	3040000	240000	960000	31	232.556	1483.67	340.037	1
350	0	0	0	173.091	0	0	0	0	0	0	29.25	236.5	1407.5	296.482	1
351	0	1527.6	5.5	2071.13	50000	1750000	2450000	420000	390000	0	50	205.5	1369.25	792.328	1
352	0	2115.07	2.75	1334.04	60000	2960000	0	1160000	640000	20000	48.4444	209	1377.5	734.187	1
353	1	0	2.83333	0	0	1690000	270000	2000000	490000	390000	41	186.444	1528	1145.31	0
354	0	0	6.25	0	0	1840000	20000	1170000	1800000	230000	43	179.667	1595	1220.6	0
355	0	0	5.75	0	0	3980000	150000	140000	570000	0	40.8333	175.556	1644	1339.26	0
356	0	0	2.66667	0	0	1800000	1480000	880000	650000	30000	40.8333	198.5	1452.17	953.119	0
357	0	0	1.25	0	0	3510000	0	840000	660000	50000	34.3333	172.778	1683.56	1413.93	0
358	0	0	3.75	0	0	2480000	0	1020000	1090000	250000	32.1667	176.667	1652.67	1330.57	0
359	0	0	2.5	0	0	2200000	410000	1370000	860000	220000	30	176.333	1657.67	1295.91	0
360	0	0	0	0	0	1430000	1060000	660000	1610000	80000	30	200	1494	910.286	0
361	0	0	0	0	0	1900000	0	1460000	1480000	0	38.6667	192.667	1542.17	982.509	0
362	0	2701.01	0.833333	0	230000	1060000	0	2090000	1680000	0	37.5	204.5	1543	758.509	0
363	0	784.459	0	0	30000	680000	0	3740000	390000	0	30.8333	197.667	1574.17	1039.25	0
364	0	0	0	0	0	1290000	0	2740000	810000	0	28.8333	175.222	1702.22	1357.13	0
365	0	0	1.66667	2623.38	0	2350000	0	2180000	530000	0	37.2222	160.667	1823	1567.2	1
366	0	0	6	740.579	0	3250000	0	1250000	340000	0	30.8333	170	1761.56	1370.74	1
367	0	0	7	0	0	3120000	0	1450000	270000	0	34	179.667	1696.17	1196.52	0
368	0	2069.93	7.83333	0	0	3050000	0	1020000	990000	0	26.3333	176.444	1725.89	1265.96	0
369	0	1675.45	7.25	0	0	1620000	0	2840000	380000	0	30	178.833	1724.33	1198.4	0
370	0	0	4.75	3535.64	0	1210000	0	3380000	470000	0	34.3333	190.778	1662.56	1056.62	3
371	0	0	1.25	2870.26	0	1440000	0	3270000	130000	0	36	197.167	1648.33	901.707	1
372	0	0	0	0	0	2490000	0	1850000	200000	300000	26.5	191.857	1673.86	1026.22	0
373	0	2565.9	0	0	0	0	0	2250000	90000	2720000	23	199	1663.57	881.6	0
374	0	0	0	0	0	0	0	2440000	40000	2360000	23	204	1673.25	741.183	0
375	0	0	0	0	0	0	0	620000	120000	4100000	23	219	1681.67	539.003	0
376	0	0	0	0	0	0	0	610000	10000	4440000	23	215.2	1682	658.188	0
377	0	0	0	0	0	0	0	3670000	310000	860000	23	212.222	1680	626.834	0
378	0	0	0	0	120000	310000	0	2840000	90000	1480000	22.4444	226.5	1636.67	424.953	0
379	0	3188.19	0	0	1460000	600000	0	2730000	0	270000	23.3333	230.333	1582	380.107	0
380	0	0	0	0	100000	20000	0	4520000	200000	0	28.5	226.167	1623.33	462.922	0
381	0	0	0	0	0	20000	0	4420000	400000	0	22.1667	215.111	1666.33	631.041	0
382	0	0	0	0	0	20000	0	4410000	600000	30000	27.2222	219.5	1641.5	548.516	0
383	0	0	0	2638.14	0	0	0	3860000	610000	370000	32	232.375	1485.25	361.733	1
384	0	0	0	3402.87	0	10000	0	1790000	170000	120000	36	236.429	1409	278.707	3
385	0	0	0	0	0	0	0	0	0	0	35	238.333	1369.83	257.6	0
386	0	2558.51	7.5	2737.04	90000	1450000	1670000	1270000	800000	10000	44.75	213.333	1337.11	710.672	1
387	0	0	8.16667	0	0	2710000	0	1230000	980000	140000	43	186.167	1484	1114.76	0
388	0	0	7.22222	0	0	3480000	0	800000	730000	50000	43	180.444	1544.33	1194.03	0
389	0	0	6.83333	0	0	4720000	0	440000	100000	30000	43	163.667	1715	1527.14	0
390	0	0	5.5	0	0	4350000	110000	280000	300000	20000	39.75	167.667	1686.78	1507.8	0
391	0	0	3.88889	0	0	2250000	1370000	980000	420000	40000	43	191	1480.33	1102.77	0
392	0	0	5	0	0	3740000	0	550000	910000	90000	36.5	178.333	1600.11	1258.28	0
393	0	0	0	0	0	1630000	0	1130000	580000	1720000	36.5	154.833	1800.83	1628.24	0
394	0	0	0.555556	0	0	4260000	710000	60000	260000	0	30	175	1643.44	1396.76	0
395	0	0	2	0	0	3350000	1160000	50000	500000	0	33.25	193.333	1503.67	1009.94	0
396	0	0	0.833333	0	0	2420000	0	1340000	1300000	0	37.5	165.8	1740.4	1430	0
397	0	0	3	0	0	2650000	0	1730000	910000	0	32.75	192.667	1536.33	1053.7	0
398	0	3084.24	5	0	170000	2060000	0	2080000	750000	0	32.75	216.5	1516.5	681.211	0
399	0	237.143	4	0	0	770000	0	3480000	810000	0	28	197.375	1569.88	971.644	0
400	0	0	2.33333	0	0	1790000	0	2460000	1040000	0	38.6667	171.5	1713.83	1422.22	0
401	0	0	5.83333	1734.46	0	3470000	0	920000	670000	0	33.25	180.222	1660	1327.9	1
402	0	268.974	8.33333	3850.39	0	2830000	0	1890000	340000	0	30	169.833	1745.67	1407.94	2
403	0	849.995	13.8889	2247.85	0	2670000	540000	1630000	450000	0	39.75	168.444	1764.89	1425.87	3
404	0	0	14.1667	2413.38	0	1390000	0	1730000	1940000	0	53	156.333	1858.5	1630.84	1
405	0	0	7.33333	2484.48	0	3600000	0	760000	930000	0	30	183.222	1688.67	1162.4	1
406	0	0	1.66667	919.563	0	260000	0	3930000	870000	0	36.5	203	1630.5	841.35	1
407	1	0	0	1676.98	0	520000	0	2800000	200000	1540000	30	202	1647	852.994	1
408	0	326.934	0	0	0	0	0	3420000	10000	1860000	24.75	200.111	1653.11	864.201	0
409	0	0	0	0	0	0	0	2010000	0	3050000	23	203	1670	823.679	0
410	0	0	0	0	0	0	0	2610000	70000	2380000	23	203.444	1668.22	838.852	0
411	0	0	0	0	0	0	0	2780000	10000	2500000	23	215	1673.4	625.797	0
412	0	0	0	0	0	0	0	2350000	100000	2610000	23	214.167	1672.33	641.273	0
413	0	0	0	0	60000	20000	0	4260000	100000	620000	26	219.5	1666.25	545.814	0
414	0	1267.08	0	732.701	1820000	180000	0	2830000	20000	440000	28	228.5	1593.5	389.713	1
415	0	2392.78	0	2819.72	3890000	30000	0	1130000	10000	0	34	231.333	1550.67	351.006	1
416	0	2198.52	0	2532.04	2430000	0	0	2380000	250000	0	28	230.556	1552.89	389.576	1
417	0	0	0	2415.56	670000	70000	0	4430000	120000	0	28	226.5	1583	440.671	1
418	0	0	0	867.202	0	0	0	4350000	710000	0	24.5	216.667	1642.67	566.591	1
419	0	0	0	45.6891	0	0	0	4300000	700000	220000	28	228.222	1525.67	371.575	1
420	0	0	0	2990.24	0	50000	0	1760000	70000	20000	37	237.167	1396.5	272.428	1
421	0	3072.23	9.16667	3652.99	140000	2690000	870000	470000	650000	20000	43	219.5	1330	588.194	1
422	0	1007.47	9.5	0	60000	2750000	0	1610000	500000	140000	39.75	201.714	1364	777.373	0
423	0	0	9.75	0	0	3240000	0	990000	560000	50000	43	175.833	1547.5	1367.11	0
424	0	0	8.5	0	0	3210000	0	830000	770000	30000	43	165.667	1664.11	1489.82	0
425	0	0	8.5	0	0	4830000	0	190000	40000	0	39.75	172.333	1610	1405.85	0
426	0	0	7	0	0	3020000	20000	1000000	770000	30000	43	173.222	1606.78	1344.39	0
427	0	0	4.5	0	0	2370000	820000	790000	620000	240000	30	181.167	1520.67	1209.65	0
428	0	0	0	0	0	3070000	0	950000	520000	520000	38.6667	163.667	1706.22	1517.12	0
429	0	0	0	0	0	2180000	0	520000	450000	1690000	33.25	150.167	1802	1780.01	0
430	0	0	6	0	0	3860000	20000	340000	750000	90000	36.5	169.667	1663.17	1365.97	0
431	0	0	6	0	0	3870000	290000	140000	540000	0	36.5	170.556	1661.56	1406.01	0
432	0	0	2.5	0	0	4010000	130000	390000	310000	0	34	180.167	1578.33	1207.35	0
433	0	0	3.66667	0	0	3110000	0	1430000	520000	0	29.5	189.556	1522.67	1029.42	0
434	0	0	6.25	0	0	1760000	0	1580000	1500000	0	36	199.5	1527.5	850.663	0
435	0	2694.39	7.25	0	150000	1940000	0	1350000	1400000	0	36	212.286	1523.71	669.649	0
436	0	2647.29	6.66667	0	190000	2150000	0	2010000	710000	0	34.3333	203.25	1558.75	922.835	0
437	0	1711.66	4	2460.87	0	1750000	0	1230000	1860000	0	30	200.833	1553.83	889.188	1
438	0	2351.69	6	1523.49	0	2880000	0	1530000	430000	0	30	193.5	1577.83	994.904	1
439	0	2313.72	9.66667	0	0	2110000	0	2090000	860000	0	43	192	1597.67	1061.21	0
440	0	279.05	10.5	1045.82	0	1610000	0	2630000	600000	0	50.6667	181.167	1664.67	1239.24	1
441	0	0	4.75	1340.33	0	3440000	0	750000	870000	0	30	181.5	1668.17	1162.35	1
442	0	0	0	0	0	2140000	0	1960000	740000	0	30	201.111	1615.33	819.575	0
443	0	0	0	2222.28	0	890000	0	3230000	190000	530000	30	211	1631.67	687.386	1
444	0	0	0	1683.31	0	350000	0	2250000	0	2460000	30	209.111	1641.11	705.18	1
445	0	0	0	0	0	0	0	2860000	10000	1970000	23	206.5	1648.5	745.037	0
446	0	0	0	0	0	0	0	1480000	0	3360000	23	209.778	1659.89	690.338	0
447	0	0	0	0	0	0	0	3320000	120000	1620000	23	199.667	1664.67	868.368	0
448	0	0	0	0	0	0	0	2260000	90000	2490000	23	220.333	1652	524.529	0
449	0	0	0	0	0	0	0	2280000	0	2560000	25.8333	217.667	1656.33	556.785	0
450	0	0	0	2602.94	30000	0	0	3800000	20000	1210000	28	216.571	1659.86	552.307	1
451	0	0	0	0	380000	20000	0	3960000	120000	360000	37	218.75	1640.75	522.827	0
452	0	2914.56	0	0	3240000	0	0	1580000	20000	0	31	230.75	1547.75	368.999	0
453	0	2099.78	0	0	2400000	30000	0	2610000	20000	0	26.8333	231.125	1533.25	385.69	0
454	0	468.861	0	0	370000	20000	0	4110000	340000	0	22.75	224.667	1578.17	508.46	0
455	0	0	0	0	0	50000	0	4480000	530000	0	26.25	220.222	1603.89	545.275	0
456	0	0	0	424.499	0	70000	0	3020000	500000	1230000	37	233.667	1451.83	314.248	1
457	0	5205.99	0	2036.87	0	0	0	750000	10000	80000	35	237.889	1376.78	260.498	1
458	0	3688.86	11	2343.86	160000	3040000	710000	480000	440000	10000	46.5	218.833	1336.83	620.718	1
459	0	0	9.75	0	0	3980000	190000	680000	190000	20000	43	199	1304.62	937.967	0
460	0	0	9	0	0	3970000	0	160000	710000	0	40.8333	193	1310	1069.68	0
461	0	0	9	0	0	2880000	0	760000	1190000	10000	43	169.5	1596.83	1452.67	0
462	0	0	9	0	0	4090000	0	690000	260000	20000	30	165.4	1647.2	1460.6	0
463	0	0	7.75	0	0	1840000	990000	1020000	960000	30000	43	166.111	1644.44	1542	0
464	0	0	2	0	0	2630000	1020000	340000	640000	210000	36.5	168.833	1625.83	1395.95	0
465	0	0	0	0	0	420000	0	1040000	880000	2720000	40.8333	149.857	1775.86	1783.36	0
466	0	0	1.25	0	0	760000	0	1300000	1300000	1480000	30	146.75	1794.38	1885.5	0
467	1	0	5.83333	0	0	1320000	0	1480000	1870000	390000	30	154.833	1762.83	1726.97	0
468	1	0	5.75	0	0	4490000	0	310000	40000	0	29.75	169.333	1647.78	1387.11	0
469	0	0	3.75	0	0	3880000	0	600000	360000	0	31.6667	169.833	1657.5	1368.35	0
470	0	0	5.16667	0	0	3560000	0	1000000	500000	0	29.5	180.778	1561.89	1203.42	0
471	0	0	5.5	0	0	2340000	0	1380000	1120000	0	36	186.167	1531.83	1081.45	0
472	0	0	7	0	0	860000	0	2620000	1360000	0	37.75	199	1503.78	887.691	0
473	0	3446.12	7.5	1744.45	250000	2480000	0	1250000	1080000	0	34.3333	211.333	1530	701.742	1
474	0	3730.58	5.5	3530.71	160000	1910000	0	1680000	1090000	0	39.75	203.444	1544.56	785.632	1
475	0	0	0	1101.94	0	2680000	0	1840000	320000	0	36.5	176.25	1656.5	1172.82	1
476	0	0	0	0	0	3940000	0	1050000	70000	0	23	175.8	1667.8	1213.46	0
477	0	2028.11	4.25	0	0	3220000	0	1270000	350000	0	35.8333	180.167	1650.17	1111.21	0
478	0	2664.01	3.75	0	0	4460000	0	190000	410000	0	29.5	187.833	1611.33	1033.62	0
479	0	413.871	1.25	0	0	4260000	0	390000	190000	0	28	192.444	1611.33	931.405	0
480	0	0	0	0	0	1540000	0	2950000	350000	0	28.25	201.833	1612.83	781.023	0
481	0	0	0	1872.7	0	510000	0	4190000	30000	330000	30	213.556	1632.89	647.08	1
482	0	1981.39	0	772.377	0	120000	0	3020000	10000	1690000	24.1667	214.333	1639.67	687.832	1
483	0	1221.23	0	0	0	0	0	2140000	0	2700000	23	215.444	1644.33	585.941	0
484	0	642.322	0	0	0	0	0	1940000	0	3120000	23	209.667	1651.33	704.813	0
485	0	0	0	0	0	0	0	3410000	10000	1420000	23	212.333	1652.33	691.975	0
486	0	479.296	0	0	10000	70000	0	1500000	10000	3250000	28.5	226.333	1609.33	446.848	0
487	0	2589.29	0	2238.97	190000	330000	0	1200000	0	3340000	26.25	225.25	1612.62	432.117	1
488	0	718.316	0	0	0	0	0	1770000	170000	2900000	21	217.429	1640.29	558.753	0
489	0	0	0	0	50000	20000	0	3830000	560000	380000	32.25	214.833	1643.33	593.522	0
490	0	2372.64	0	0	3830000	50000	0	1140000	40000	0	31.8333	231.714	1525.29	353.179	0
491	0	4241.63	0	0	3930000	30000	0	820000	60000	0	21	232.5	1502.5	344.885	0
492	0	2391.11	0	0	2200000	30000	0	2720000	110000	0	24.5	230.667	1511.33	402.588	0
493	0	0	2.75	0	20000	20000	0	3840000	430000	530000	28	223.167	1572.17	462.047	0
494	0	4711.61	3	2255.02	0	0	0	850000	270000	150000	34	236.222	1412	329.73	1
495	0	1226.99	13.7778	2364.53	50000	790000	930000	620000	2660000	10000	54.3333	209.667	1315.83	718.549	1
496	0	1661.73	12	606.919	110000	2990000	260000	960000	930000	40000	49	212.778	1334.78	659.748	1
497	0	0	10.1667	0	0	3130000	0	1080000	790000	60000	37.2222	200.333	1285.33	873.17	0
498	0	0	13.3333	0	0	3350000	0	1230000	360000	120000	42.8333	178.222	1480.78	1211.47	0
499	0	0	11	0	0	2470000	400000	1260000	900000	260000	43	154.4	1708.2	1677.55	0
500	0	0	7.66667	0	0	3800000	660000	200000	310000	90000	43	170.5	1586.17	1434.2	0
501	0	0	4.44444	0	0	1640000	360000	500000	810000	1750000	38.6667	158	1698.25	1602.75	0
502	0	0	3	0	0	430000	610000	1610000	1490000	1150000	36.3333	152.8	1734.6	1802.17	0
503	0	0	6	0	0	2800000	60000	1180000	860000	160000	35	158.778	1701.78	1713.58	0
504	0	0	5.88889	0	0	3280000	0	790000	1220000	0	23	162	1684.5	1591.63	0
505	0	0	5.16667	0	0	1040000	0	2740000	1280000	0	25.1667	157.444	1724.67	1687.18	0
506	0	0	5.33333	0	0	2150000	0	2140000	770000	0	30.2222	154.833	1757.33	1680.74	0
507	0	0	5.77778	0	0	4630000	0	660000	0	0	36	173.111	1608.67	1345.52	0
508	0	55.1027	5.5	0	0	4610000	50000	220000	180000	0	38.3333	187.5	1515.5	1097.3	0
509	0	2842.01	6	874.266	80000	2710000	150000	1020000	1100000	0	40.6667	205.667	1500.44	822.771	1
510	0	717.33	6.22222	2267.41	90000	3410000	20000	670000	1100000	0	43	200.667	1501.83	821.537	1
511	0	92.4214	1.66667	1163.35	10000	2390000	0	500000	2160000	0	40.6667	194.667	1541.44	974.795	1
512	0	2203.38	0	794.258	140000	2780000	0	1410000	730000	0	36	196.667	1550.83	875.459	1
513	0	0	0	0	0	2030000	0	2650000	610000	0	25.1667	172.833	1680.67	1350.92	0
514	0	0	0	0	0	2190000	0	2140000	710000	20000	28.7778	160.25	1779.88	1593.13	0
515	0	691.188	0	0	0	1800000	0	2680000	810000	0	33.8333	163.75	1760	1425.64	0
516	0	1883.24	0	0	0	2710000	0	1780000	570000	0	31.6667	172.333	1704.83	1332.64	0
517	0	1122.55	0	0	0	4270000	0	530000	260000	0	26.3333	193.6	1611.8	998.276	0
518	0	2423.81	0	0	0	3300000	0	1460000	530000	0	28.8333	204.889	1616.22	738.529	0
519	0	994.962	0	1915.38	0	460000	0	4120000	170000	310000	30	210	1628.5	665.445	1
520	0	1416.96	0	2275.08	0	20000	0	2030000	20000	2990000	30	213.667	1636.44	611.37	1
521	0	1979.06	0	2275.96	0	30000	0	1790000	0	3470000	30	219.167	1636.67	542.078	1
522	0	3637.26	0	2433.96	0	0	0	1650000	0	3410000	30	218.667	1640	555.908	1
523	0	2434.24	0	2544.19	0	10000	0	2600000	30000	2420000	31.4444	220.667	1628.17	507.113	1
524	0	0	0	4104.03	70000	110000	0	1710000	0	3400000	31.5	224.167	1613.67	471.096	3
525	0	2733.27	0	296.169	830000	20000	0	1410000	0	2800000	29.6667	227.778	1581.78	401.408	1
526	0	3082.98	0	0	490000	70000	0	2520000	620000	1360000	21	220.333	1618	533.232	0
527	0	2402.36	0	0	2290000	130000	0	2870000	0	0	28.2222	229.667	1543.11	383.168	0
528	0	4565.04	0	0	5060000	0	0	0	0	0	25.3333	232	1509.67	352.805	0
529	0	3190.79	3.11111	0	3380000	0	0	1790000	120000	0	25.1667	230.778	1512	379.721	0
530	0	5497.71	7.66667	0	1250000	290000	0	3180000	340000	0	35.3333	232.25	1482.5	379.067	0
531	0	4211.49	11.6667	2128.85	210000	190000	0	2320000	780000	10000	44.4444	235.5	1430.83	318.346	1
532	0	146.894	8.11111	3684.48	0	90000	0	0	10000	0	49	237.25	1392.5	253.109	4
533	0	1223.92	29.3333	0	20000	1120000	1470000	980000	1190000	60000	69.5	211	1325.17	736.072	0
534	0	1724.05	19.75	3910.17	100000	2500000	1190000	940000	210000	120000	65.75	215.333	1350.67	625.775	3
535	0	0	13.75	343.264	0	2560000	760000	970000	250000	300000	53.8333	194.833	1306	978.28	1
536	0	0	26.3333	686.141	0	3210000	270000	1060000	140000	160000	57.5	178	1457.22	1270.17	1
537	1	0	21.5	584.511	0	2510000	0	1590000	940000	20000	64	154.833	1682	1679.4	1
538	1	0	10	0	0	2110000	0	1070000	650000	1010000	39	158.429	1660.14	1615.8	0
539	0	0	6.83333	0	0	1740000	0	790000	1210000	1100000	38	155.75	1692.62	1688.96	0
540	0	0	7.5	0	0	3490000	0	900000	670000	0	36	164.2	1631.8	1539.19	0
541	0	0	7	0	0	3830000	0	310000	700000	0	36	167.667	1607.17	1448.88	0
542	0	0	6.16667	0	0	4050000	0	40000	970000	0	32.75	173.25	1556.5	1395.1	0
543	0	0	5.75	0	0	4160000	490000	120000	70000	0	23	176.778	1526.56	1313.31	0
544	0	0	6	0	0	4510000	0	240000	90000	0	27.3333	182.833	1493.67	1320.44	0
545	0	1038.07	6.16667	0	30000	3530000	1170000	220000	110000	0	43	191.889	1483.78	1161.16	0
546	0	2703.87	6	2113.47	50000	2940000	950000	560000	340000	0	43	205.667	1469.33	777.134	1
547	0	0	6.75	1873.51	20000	3130000	1060000	630000	0	0	43	193.444	1486.89	922.429	1
548	0	0	6.5	0	0	3700000	280000	360000	720000	0	31.6667	187	1515.33	1048.62	0
549	0	0	3	0	0	2800000	0	230000	1810000	0	29.5	180	1570.5	1132.71	0
550	0	2819.53	0	0	60000	2780000	0	1230000	770000	0	36	196.333	1532.44	947.22	0
551	0	0	0	0	0	2190000	0	2260000	610000	0	29.5	183	1589.5	1142.91	0
552	0	0	0	0	0	2650000	0	1630000	410000	150000	29.5	166.556	1711.67	1410.1	0
553	0	0	0	0	0	770000	0	3470000	420000	400000	29.5	148.667	1848	1815.82	0
554	0	3123.18	0	0	0	2810000	0	1490000	540000	0	36	158.889	1784.89	1580.25	0
555	0	1996.36	0	0	0	3410000	0	1170000	260000	0	23	182.8	1631.8	1124.76	0
556	0	2232.25	0	0	0	1660000	0	2600000	800000	0	23	183.5	1640.67	1093.42	0
557	0	885.763	0	0	0	2060000	0	2300000	480000	0	25.3333	197.25	1616.75	874.077	0
558	0	0	0	0	0	490000	0	3050000	100000	1200000	24.75	207.25	1626	725.019	0
559	0	0	0	0	0	0	0	2290000	0	2770000	28.25	213	1634.33	650.153	0
560	0	389.322	0	0	0	0	0	1920000	0	2920000	30	209.333	1639.17	653.261	0
561	0	2847.06	0	0	0	0	0	1240000	0	3600000	30	212.889	1642.78	644.826	0
562	0	0	0	0	0	0	0	3480000	0	1580000	30	213	1641.5	581.164	0
563	0	0	0	2645.65	90000	0	0	1700000	10000	3040000	31	227.778	1577	395.551	1
564	0	1922.02	0	0	1110000	130000	0	1650000	20000	1930000	24.25	228	1567	392.82	0
565	0	4514.43	0	0	4650000	50000	0	340000	20000	0	27.5	232.222	1519.11	358.869	0
566	0	2258.16	0	0	4590000	0	0	250000	0	0	24.25	232	1512.17	353.11	0
567	0	756.263	0.833333	0	3280000	160000	0	1600000	20000	0	25	231.333	1509.89	358.981	0
568	0	2440.83	7.5	0	0	160000	0	4500000	180000	0	47.75	227.667	1530.83	425.543	0
569	0	0	16.25	0	0	170000	0	2680000	1990000	0	55.3333	232.111	1476.33	377.105	0
570	0	0	14.5	3939.63	0	1750000	0	360000	640000	40000	58.25	236.5	1411.67	271.696	2
571	0	2553.49	41.6667	0	120000	2190000	570000	130000	1830000	0	67.5	216.833	1364.5	640.656	0
572	0	0	24	2276.08	0	2100000	530000	1220000	1030000	180000	71	206	1290.11	776.49	1
573	0	0	12	2110.63	0	3170000	110000	320000	1230000	10000	63.3333	202.333	1285.83	833.684	1
574	0	0	24.6667	1697.84	0	3180000	0	850000	760000	50000	72.75	191.625	1275.38	1028.57	1
575	0	0	22.75	1777.24	0	4370000	0	210000	470000	10000	58	178.429	1418.14	1262.78	1
576	0	0	11.75	2692.66	0	2510000	0	730000	610000	990000	51.25	159.833	1611.83	1659.56	1
577	0	0	8.16667	304.233	0	1160000	0	650000	1980000	1050000	41.25	152.222	1694.67	1772.83	1
578	0	0	8	0	0	2990000	10000	1000000	1060000	0	36	165.333	1602.17	1496.23	0
579	0	0	7	0	0	3640000	90000	770000	320000	20000	36	169.444	1568.56	1419.58	0
580	1	0	6.33333	0	0	4000000	550000	10000	500000	0	36	171.333	1556.33	1362	0
581	0	0	6	0	0	4400000	160000	40000	240000	0	29.5	169.833	1579.67	1404.95	0
582	0	0	6	0	0	2910000	0	990000	910000	30000	37.3333	173.25	1552	1230.43	0
583	0	2787.53	6.5	2243.61	170000	3670000	350000	610000	260000	0	43	191.429	1435.71	900.235	1
584	0	0	6	711.492	0	3570000	560000	400000	310000	0	38	184.667	1483.83	1042.15	1
585	0	0	6.5	0	0	3530000	800000	50000	210000	250000	36.25	174.375	1572.62	1257.8	0
586	0	0	7	0	0	4500000	0	60000	500000	0	33.8333	168.143	1638	1373.9	0
587	0	859.636	3	0	10000	3970000	0	90000	770000	0	26.25	183.667	1549.5	1170.54	0
588	0	1747.66	0	0	130000	1230000	0	2210000	1270000	0	36	192.667	1523	995.884	0
589	0	0	0	0	0	2180000	0	1590000	1290000	0	32.75	169.333	1663.5	1362.05	0
590	0	0	0	0	0	1880000	0	2310000	300000	350000	27.3333	158	1755.67	1571.11	0
591	0	0	0	0	0	3320000	80000	1100000	400000	160000	36	156.167	1786.5	1665.92	0
592	0	0	0	0	0	780000	0	3690000	370000	0	32.75	153.667	1811.78	1717.54	0
593	0	0	0	0	0	1040000	0	2050000	800000	950000	23	165.833	1732.83	1465.45	0
594	0	0	0	0	0	1110000	0	2560000	1070000	320000	23	177	1666.22	1232.63	0
595	0	2871.25	0	0	0	850000	0	3690000	300000	0	23	189.667	1615.83	1043.81	0
596	0	0	0	0	0	1220000	0	3330000	290000	0	23	193.714	1626.43	934.469	0
597	0	0	0	0	0	60000	0	3130000	20000	1850000	23	208.75	1627.75	718.955	0
598	0	0	0	0	0	0	0	2900000	0	1940000	23	195.75	1637.5	857.084	0
599	0	2434.26	0	0	0	0	0	2000000	0	2840000	23	210.857	1637.43	661.7	0
600	0	0	0	0	0	0	0	3170000	0	1890000	28.25	209.667	1643.33	649.426	0
601	0	0	0	2333.91	30000	100000	0	1110000	0	3600000	32.75	225.556	1589.11	418.832	1
602	0	0	0	0	1330000	170000	0	1630000	0	1710000	30.75	228.333	1565.33	404.361	0
603	0	2411.29	0	0	2900000	20000	0	1350000	0	790000	23.1667	229.889	1542.78	389.849	0
604	0	0	0	0	2320000	40000	0	2480000	0	0	21	230	1534.5	369.35	0
605	0	0	0	0	310000	30000	0	4670000	50000	0	27.5	229.556	1533.56	384.744	0
606	0	3185.93	1.75	0	0	260000	0	4520000	60000	0	43	227.333	1540.83	418.668	0
607	0	0	8.5	0	0	450000	0	3130000	1150000	110000	50.1667	226.778	1528.67	448.484	0
608	0	0	10.5	127.519	0	300000	0	1380000	190000	3150000	52	234.833	1438.83	291.907	1
609	0	0	1.5	3047.97	0	0	0	170000	10000	100000	51.5	236.5	1413.5	288.412	2
610	0	1568.13	42.6667	132.612	80000	2800000	60000	140000	1910000	70000	73.5	217.333	1385.5	651.991	1
611	0	1228.29	17.5	2384.68	130000	3170000	0	1090000	510000	390000	67.75	198	1321.44	838.673	1
612	0	0	10.1667	0	0	2950000	0	550000	1510000	50000	70.3333	192.5	1233.5	1039.44	0
613	0	0	10.1111	0	0	1730000	0	1720000	1300000	310000	73.25	185.5	1300.5	1117.96	0
614	0	0	11.1667	0	0	2720000	0	860000	1050000	660000	60	171.667	1482.78	1374.27	0
615	0	0	9.33333	0	0	2170000	0	570000	1260000	1060000	44.5	165.833	1546.5	1434.76	0
616	0	0	7.33333	2681.62	0	2490000	0	1150000	940000	480000	43	156	1647.56	1679.64	1
617	0	0	6.5	0	0	3060000	470000	1350000	410000	0	39.5	158.833	1635	1592.06	0
618	0	0	6.16667	0	0	2950000	470000	360000	1280000	0	32.75	163.111	1609	1537.45	0
619	0	0	6.11111	0	0	3300000	1380000	0	610000	0	36	167.833	1572.5	1451.1	0
620	0	243.224	6	0	0	2690000	1400000	200000	770000	0	36	182.778	1438	1177.48	0
621	0	2860.36	6.33333	1439.56	0	2740000	970000	20000	1330000	0	35.3333	194.833	1409	959.93	2
622	0	438.148	7.11111	1840.27	80000	4380000	320000	80000	430000	0	41.25	187.625	1458	1082.14	1
623	0	0	7.16667	0	0	4530000	50000	180000	300000	0	36	170	1584.5	1313.07	0
624	1	0	7	0	0	3340000	220000	430000	330000	740000	36	160	1685.5	1493.24	0
625	0	0	6.88889	0	0	4660000	310000	10000	220000	90000	31.6667	163.429	1663.14	1484.61	0
626	0	1124.53	4.5	0	100000	3420000	0	530000	770000	240000	26.25	183.333	1523	1078.34	0
627	0	4971.17	0	0	120000	910000	0	2720000	760000	550000	29.5	197.889	1506.89	929.558	0
628	0	206.865	0	0	10000	2400000	220000	1820000	840000	0	26.25	190.167	1527.5	1078.92	0
629	0	0	0	0	0	1660000	0	2970000	430000	0	27.3333	162.667	1704.67	1507.96	0
630	0	0	0	0	0	2680000	210000	1580000	820000	0	32.75	160.333	1734.83	1583.8	0
631	0	0	0	0	0	3050000	0	1750000	260000	0	26.25	160.111	1749.22	1559.39	0
632	0	0	0	0	0	1900000	0	2620000	540000	0	26.25	161.667	1747.33	1509.39	0
633	0	0	0	0	0	1020000	0	3980000	290000	0	23	170.111	1695.78	1406.35	0
634	0	1575.78	0	0	0	860000	0	3870000	330000	0	23	189.667	1610.33	1062.75	0
635	0	2169.65	0	0	0	3430000	0	1470000	160000	0	23	196.167	1609.83	927.555	0
636	0	0	0	0	0	1260000	0	3050000	100000	880000	23	194.222	1626.89	945.931	0
637	0	0	0	0	0	0	0	3130000	0	1930000	23	190.667	1641.33	941.387	0
638	0	2300.12	0	0	0	0	0	2810000	0	2250000	23	202.75	1636.62	785.515	0
639	0	0	0	0	0	0	0	2830000	120000	2340000	30	204.5	1641.75	746.951	0
640	0	0	0	2419.68	50000	0	0	2400000	0	2610000	27.75	224	1597	455.312	1
641	0	2258.79	0	0	2720000	50000	0	1470000	0	820000	33.75	230	1551.8	399.018	0
642	0	397.658	0	0	2840000	220000	0	160000	40000	2030000	21	228.556	1557.56	386.059	0
643	0	0	0	0	0	0	0	4410000	10000	640000	21	222.333	1595.83	476.145	0
644	0	0	0	0	0	420000	0	4720000	150000	0	21	228.778	1541.67	395.629	0
645	0	2818.41	0	0	0	960000	0	3920000	180000	0	38	227	1550.67	413.285	0
646	0	0	0	0	0	20000	0	4240000	800000	0	40.6667	218.5	1603.83	533.12	0
647	0	0	1.11111	0	0	20000	0	2770000	940000	1560000	41.5	226.333	1529.44	408.721	0
648	0	0	0	2445.08	0	10000	0	1030000	460000	430000	41.25	235.5	1435.67	301.579	1
649	0	3307.73	28.5	2473.62	340000	2410000	0	510000	1550000	30000	61.5	212.25	1372.25	665.159	1
650	1	0	11.75	0	0	2610000	0	1400000	740000	310000	46.1667	195.8	1300	966.004	0
651	1	0	8	0	0	3210000	0	980000	230000	420000	44	174.833	1425.5	1263.79	0
652	1	0	6.83333	0	0	1960000	0	1420000	860000	600000	45.5	170	1474	1335.63	0
653	0	0	6.25	0	0	1610000	0	990000	760000	1700000	44.6667	155.333	1610.89	1630.72	0
654	0	0	6.25	0	0	600000	0	960000	1990000	1290000	37.6667	155.5	1617.17	1705.22	0
655	0	0	5.33333	1222.81	0	360000	0	2680000	1460000	340000	34.3333	156.444	1618	1713.59	1
656	0	0	5.5	2703.45	0	2760000	0	1140000	1160000	0	40.1111	158	1618.67	1688.44	1
657	0	0	6	1942.42	0	3910000	630000	230000	70000	0	41.8333	171.778	1496.11	1389.3	1
658	0	2022.92	6.16667	0	0	4170000	540000	0	350000	0	41.8333	183.833	1399	1178.13	0
659	0	2606.57	6	1604.22	0	3660000	650000	10000	520000	0	43	190.667	1373.22	1026.44	1
660	1	0	7	3093.46	0	4330000	0	20000	490000	0	40.7778	180.833	1462.5	1143.54	3
661	0	0	8	2779.99	0	4860000	110000	0	90000	0	43	177.714	1488.14	1215.93	2
662	0	0	8	462.323	0	3860000	0	310000	60000	610000	38.3333	162.25	1637.38	1546.21	1
663	0	0	8	0	0	4130000	0	420000	250000	40000	36	163.333	1638.33	1486.44	0
664	1	0	7.16667	0	0	5010000	50000	0	0	0	36	173.25	1562.38	1301.47	0
665	0	2491.52	6	0	0	4740000	0	20000	80000	0	23	186.5	1482	1082.37	0
666	0	1497.49	0	0	0	2510000	0	1780000	550000	0	23	184.167	1525.33	1123.87	0
667	0	4163.23	0	0	230000	2250000	0	2060000	520000	0	27.3333	192.4	1513	952.634	0
668	0	453.354	0	0	0	1710000	0	2670000	460000	0	25.8889	170.222	1644.67	1427.07	0
669	0	0	0	0	0	3540000	0	990000	530000	0	29.5	176	1598.33	1310.19	0
670	0	0	0	0	0	3370000	0	1230000	240000	0	36	170.333	1655.44	1416.67	0
671	0	0	0	0	0	3630000	0	890000	320000	0	33.8333	169.167	1673.67	1367.1	0
672	0	0	0	0	0	3950000	0	370000	260000	480000	27.3333	178.429	1624.14	1190.77	0
673	0	0	0	0	0	2470000	0	2070000	300000	0	27.3333	187.375	1600.88	1067.23	0
674	0	973.794	0	0	0	1970000	0	1970000	900000	0	25.1667	190.5	1611.17	944.969	0
675	0	3166.08	0	0	90000	1540000	0	3180000	220000	30000	25.1667	199.111	1613.22	858.05	0
676	0	2354.52	0	0	40000	1000000	0	2620000	20000	1160000	23	204.167	1623.67	782.144	0
677	0	1875.09	0	0	0	420000	0	2500000	0	1920000	23	203.889	1632.78	787.162	0
678	0	0	0	0	0	0	0	2750000	50000	2260000	26.5	213.833	1628.33	615.357	0
679	0	0	0	2943.09	710000	70000	0	2790000	0	1270000	34.3333	226.222	1581.11	414.014	3
680	0	2118.7	0	2476.28	4270000	160000	0	370000	0	40000	30	232	1539.2	339.684	1
681	0	338.494	0	1431.62	920000	1830000	0	460000	290000	1560000	26.4444	229.167	1557	368.793	1
682	0	0	0	0	0	0	0	2030000	0	2810000	21	220	1611.25	510.005	0
683	0	0	0	0	0	120000	0	4930000	10000	0	21	226	1568.14	438.781	0
684	0	2495.52	0	0	0	1090000	0	3750000	0	0	21	226.714	1558.29	415.835	0
685	0	0	0	0	0	40000	0	4620000	180000	0	22.3333	222.833	1579.83	510.486	0
686	0	0	0	0	0	0	0	3640000	820000	600000	30	223.444	1562.78	469.82	0
687	0	0	0	2334.76	0	80000	0	2040000	1140000	60000	40.8333	231.167	1488	372.393	1
688	0	1152.33	12	0	0	620000	0	510000	3530000	180000	64.5	198.222	1344.33	980.869	0
689	1	1962.18	11.6667	2429.2	150000	2720000	0	1060000	650000	260000	62.75	202	1298.33	797.464	1
690	1	0	7	0	0	4860000	0	150000	50000	0	30	190	1268	1071.77	0
691	0	0	7	0	0	3190000	0	1070000	300000	280000	34.3333	175.375	1406.38	1333.64	0
692	1	0	6.16667	0	0	2210000	0	1260000	360000	1010000	39.75	155.75	1585.5	1664.14	0
693	1	0	5.5	0	0	970000	0	1320000	1600000	1170000	36.5	152.333	1621.17	1754.38	0
694	0	0	6	0	0	1580000	0	1890000	1180000	190000	36.25	151.2	1632	1721.34	0
695	0	0	5.5	0	0	2450000	0	1210000	950000	230000	33	169.778	1483.56	1380.88	0
696	0	0	5	0	0	1420000	0	1770000	1690000	180000	35.3333	173.833	1450.5	1402.12	0
697	0	2026.51	4.25	765.214	0	1050000	20000	1590000	1960000	220000	36.5	183.333	1386.22	1261.35	1
698	1	750.409	6	2284.89	0	3970000	20000	600000	360000	110000	43	182.167	1398.83	1133.29	1
699	1	0	6	988.662	0	4330000	230000	100000	120000	60000	39.5	171.889	1501.44	1294.54	1
700	0	0	6.75	0	0	4680000	0	60000	100000	0	38.3333	166.667	1562.17	1393.22	0
701	0	0	7.83333	0	0	4920000	80000	0	60000	0	43	168	1559.83	1385.9	0
702	0	0	7.75	3311.27	0	3660000	40000	690000	360000	90000	43	167.667	1571.56	1409.22	1
703	0	0	7.75	0	0	3280000	0	900000	610000	50000	41.25	162.333	1629.5	1512.42	0
704	0	0	7.16667	0	0	3870000	120000	570000	170000	330000	36	164.889	1618.67	1451.59	0
705	0	2653.85	5.5	0	0	4000000	0	300000	540000	0	26.25	178.333	1523.33	1205.1	0
706	0	0	0	0	0	1320000	0	2180000	1070000	270000	23	172	1590.22	1404.6	0
707	0	0	0	0	20000	1540000	0	2600000	900000	0	23	181.2	1537	1203.67	0
708	0	3324.24	0	0	180000	870000	0	2810000	980000	0	27.3333	193	1515	1021.53	0
709	0	311.406	0	0	30000	1990000	0	1830000	1210000	0	26.25	180.75	1569.75	1154.08	0
710	0	0	0	0	0	3030000	0	920000	890000	0	28	168.25	1656.25	1351.97	0
711	0	0	0	0	0	3160000	0	100000	1580000	0	38	166.833	1678	1395.21	0
712	0	0	0	2219.23	0	4720000	0	100000	240000	0	39.75	169.667	1665.5	1275.47	1
713	0	0	0	1008.17	0	4440000	0	390000	10000	0	37.5	181.111	1613.33	1137.53	1
714	0	0	0	0	0	3870000	0	630000	340000	0	28.25	186.5	1608	1068.78	0
715	0	0	0	0	0	700000	0	3310000	1050000	0	23	188.556	1616.22	993.697	0
716	0	0	0	0	0	190000	0	4220000	430000	0	26.25	186.167	1638	988.659	0
717	0	2432.22	0	0	90000	1200000	0	2040000	90000	1420000	26.5	201.111	1629.44	770.633	0
718	0	0	0	598.668	0	0	0	3490000	20000	1550000	30	211.667	1630.33	661.18	1
719	0	0	0	1964.48	0	0	0	2230000	20000	2590000	30	220.778	1608.78	513.383	1
720	0	0	0	0	2060000	250000	0	2190000	40000	300000	28.5	230.667	1553.5	380.83	0
721	0	2454.32	0	2386.6	1700000	870000	0	70000	40000	2380000	28	229	1562.56	373.488	1
722	0	0	0	0	0	40000	0	150000	0	4650000	21	220.333	1608.67	489.326	0
723	0	0	0	0	0	90000	0	4360000	0	610000	21	219	1612.4	529.654	0
724	0	1926.37	0	0	0	310000	0	4530000	0	0	21	224.333	1582	463.603	0
725	0	0	0	0	0	160000	0	4680000	0	0	22	226.25	1558	438.812	0
726	0	0	0	0	0	0	0	2540000	650000	1870000	28.25	216.714	1613.71	563.688	0
727	0	0	0	0	0	30000	0	3310000	1020000	420000	30	224.667	1553.5	491.14	0
728	0	3760.66	7	0	150000	980000	0	1160000	2480000	290000	39.5	210.429	1385.57	747.75	0
729	0	0.954353	7.22222	2251.73	10000	1260000	0	1440000	1560000	790000	43	199.625	1275.12	880.272	1
730	0	0	6	0	0	3710000	170000	420000	940000	50000	36.5	184	1313	1173.59	0
731	0	0	4	0	0	2050000	0	1520000	720000	770000	38.6667	166.778	1474.44	1511.5	0
732	0	0	2.44444	0	0	770000	0	1420000	1220000	1650000	36.5	146.333	1631	1846.55	0
733	0	0	4.16667	0	0	1840000	200000	1520000	1690000	40000	39.75	159.778	1546.11	1621.58	0
734	0	0	5.5	0	0	1090000	0	2140000	1560000	270000	29.5	165	1507	1519.09	0
735	0	2043.06	5.55556	0	0	3230000	0	490000	1220000	120000	36	175	1418.5	1308.88	0
736	0	2418.26	5	0	0	3660000	0	700000	720000	210000	37.1667	185	1336	1140.44	0
737	0	1710.25	1.83333	0	0	1930000	0	1330000	1460000	340000	29.25	181.125	1381	1122.03	0
738	0	0	0.555556	0	0	1520000	0	2010000	1080000	680000	24.75	169.333	1501.33	1355.54	0
739	0	0	0.833333	0	0	1050000	0	2170000	1080000	760000	28.5	161.5	1580.5	1591.48	0
740	0	0	2	0	0	1620000	0	1780000	770000	890000	35.6667	143.111	1704	1807.66	0
741	0	0	6.44444	0	0	3920000	0	1090000	250000	30000	38	147.833	1696.67	1727.62	0
742	1	0	7	112.845	0	3360000	0	1190000	480000	30000	39.75	154.111	1672.22	1677.06	1
743	1	1002.52	7.33333	4124.29	0	3720000	0	770000	260000	310000	43	165.5	1582	1511.35	1
744	1	2356.59	7.44444	882.174	0	4920000	30000	180000	130000	30000	38.5	172.444	1541.22	1333.58	1
745	0	2791.26	4.83333	0	0	3950000	370000	560000	180000	0	29.5	178.5	1506.5	1209.22	0
746	0	0	0	0	0	1170000	0	3330000	300000	260000	36	157.222	1684.33	1607.27	0
747	0	0	0	0	0	790000	0	3760000	740000	0	32.75	151	1747.33	1728.89	0
748	0	175.092	0	0	10000	1140000	0	2890000	1020000	0	25.1667	173.889	1596.56	1336.61	0
749	0	4001.17	0	0	260000	3340000	0	1360000	330000	0	29.75	179.167	1575.67	1141.78	0
750	0	513.212	0	1272.03	10000	3290000	0	1220000	540000	0	39.75	176.6	1599.4	1243.08	1
751	0	0	0	2751.76	0	3590000	0	10000	1460000	0	30	173.333	1619.67	1269.98	1
752	0	0	0	39.2514	0	2360000	0	2220000	700000	10000	43	154.75	1774	1578.4	1
753	0	0	0	1285.28	0	1730000	0	2650000	390000	290000	36.5	161.5	1731	1428.3	1
754	0	0	0	2305.11	0	3020000	0	1300000	740000	0	39.75	179	1636.5	1096.17	1
755	0	0	0	2372.16	0	2310000	0	2210000	730000	40000	30	195.222	1602.89	923.135	1
756	0	0	0	2244.92	0	920000	0	3750000	390000	0	30	191.833	1620.5	957.079	1
757	0	2343.47	0	2574.95	90000	1390000	0	2940000	370000	270000	30	201.778	1625.67	785.841	1
758	0	0	0	3464.59	0	50000	0	3220000	10000	2010000	30	200.667	1634.67	775.313	1
759	0	0	0	0	0	0	0	2790000	50000	2220000	24.75	213.778	1627.67	612.059	0
760	0	0	0	0	0	10000	0	2450000	30000	2570000	30.25	222.833	1600.67	480.78	0
761	0	2402.04	0	2232.91	300000	1640000	0	1220000	690000	1440000	30	228.286	1569.86	391.731	1
762	0	0	0	567.404	0	40000	0	160000	0	4860000	28	224.625	1590.5	455.254	1
763	0	0	0	0	0	130000	0	1950000	10000	3200000	21	215.5	1633.17	592.836	0
764	0	0	0	0	0	320000	0	4380000	90000	270000	21	219.444	1611.44	540.926	0
765	0	0	0	0	0	150000	0	4910000	0	0	21.3333	224.5	1578.67	464.411	0
766	0	0	0	0	0	0	0	4800000	480000	10000	24.75	222.875	1583.62	495.097	0
767	0	0	0	0	0	80000	0	4290000	640000	50000	30	226.25	1550.75	469.494	0
768	0	2868.76	6	0	50000	650000	0	1210000	1980000	620000	43	202.333	1331.5	816.906	0
769	0	625.511	6	2547.66	30000	840000	10000	690000	1000000	260000	50	201.111	1348	938.225	1
770	0	0	5.5	0	0	2950000	460000	170000	980000	10000	36.5	181.167	1324.67	1208.32	0
771	0	0	0	0	0	560000	0	1110000	80000	670000	34.3333	156.444	1533.78	1698.75	0
772	0	0	0	0	0	220000	0	1440000	1460000	870000	43	140.333	1646.83	1987.25	0
773	0	0	4.25	0	0	2390000	340000	1270000	850000	210000	38	157.444	1546	1668.05	0
774	0	0	4	0	0	2990000	390000	760000	600000	100000	26.25	172	1430.17	1359.99	0
775	0	3055.86	0	0	0	780000	580000	2020000	1090000	370000	26.25	179	1374.67	1210.84	0
776	0	0	1.25	0	0	760000	0	2320000	1030000	950000	24.8333	161.5	1540.67	1521.79	0
777	0	0	1.25	0	0	1380000	0	1830000	1210000	420000	21	160.333	1553.83	1571.21	0
778	0	0	0	0	0	1480000	0	1800000	740000	1040000	24.25	153	1623.2	1668.83	0
779	0	0	0	0	0	2500000	0	1130000	910000	300000	27.5	161.75	1563.75	1602.86	0
780	0	0	0	0	0	360000	0	910000	560000	3010000	21	141.375	1705.62	2048.98	0
781	0	0	3	0	0	2600000	0	1550000	770000	140000	29.5	139.667	1720	2055.82	0
782	0	806.471	6.5	0	0	4300000	0	480000	60000	0	43	158.667	1610.67	1636.18	0
783	1	2195.41	6.75	0	0	4050000	0	740000	40000	10000	43	170.667	1527	1357.05	0
784	1	0	8.33333	1975.54	0	3910000	50000	890000	210000	0	43	160.667	1622.22	1497.95	1
785	0	0	7.25	1035.52	0	4500000	0	250000	90000	0	26.25	169.667	1559.5	1358.71	1
786	0	0	2.75	0	0	2490000	750000	1290000	310000	0	23	165.556	1604.44	1414.27	0
787	0	0	0	0	0	2950000	400000	1340000	320000	50000	23	156.333	1691	1591.18	0
788	0	0	0	0	0	2940000	0	1570000	330000	0	23	165.5	1633.62	1447.33	0
789	0	0	0	0	0	330000	0	4180000	550000	0	36.5	163.571	1658.71	1370.01	0
790	0	2388.96	0	2345.24	170000	2480000	0	850000	1340000	0	39.75	182.333	1555	1159.92	1
791	0	0	0	0	0	3350000	0	160000	1330000	0	29.5	162.444	1689.11	1505.69	0
792	0	0	0	0	0	2190000	0	2650000	100000	120000	23	153.667	1765.67	1682.53	0
793	0	0	0	0	0	410000	0	3200000	80000	1150000	29.6667	153	1780.57	1610.44	0
794	0	0	0	0	0	1570000	0	2650000	560000	60000	33	176.5	1629	1260.02	0
795	0	0	0	0	0	1330000	0	2540000	560000	630000	34.75	185.667	1614.83	1037.72	0
796	0	0	0	0	0	1060000	0	3190000	590000	0	28.25	173.8	1674	1143.61	0
797	0	473.951	0	0	0	340000	0	3940000	560000	0	32	195.778	1632.44	861.794	0
798	0	2394.82	0	0	80000	900000	0	2820000	0	1260000	24.75	206.667	1629.17	749.525	0
799	0	0	0	0	0	0	0	3600000	60000	1180000	23	203	1638.5	753.479	0
800	0	0	0	0	0	0	0	3040000	10000	1790000	26	216.143	1627.14	580.488	0
801	0	1245.41	0	0	90000	650000	0	1860000	0	2460000	28	224.167	1598.17	437.074	0
802	0	2908.65	0	2476.88	210000	1320000	0	1720000	210000	1380000	28	226.444	1584.44	412.375	1
803	0	192.042	0	613.8	0	370000	0	1030000	0	3660000	24.5	219	1622	536.27	1
804	0	0	0	0	0	60000	0	3790000	40000	950000	21	216.333	1632.44	588.468	0
805	0	0	0	0	0	250000	0	4580000	10000	0	21	223.333	1595.83	485.772	0
806	0	0	0	0	0	0	0	5050000	10000	0	23	223.667	1586.22	471.542	0
807	0	0	0	0	0	150000	0	4450000	230000	10000	30	224	1579.5	477.324	0
808	0	451.677	0	0	0	0	0	0	50000	0	33.4444	195.667	1317.89	965.508	0
809	0	3991.1	3	1967.41	0	30000	0	150000	210000	100000	36	210.167	1427.83	723.32	1
810	0	0	6	564.011	0	10000	0	40000	0	0	41.8333	191.222	1304.56	1001.41	1
811	0	0	4.25	0	0	60000	0	10000	0	0	32.1667	184.833	1322	1187.7	0
812	0	0	0	0	0	10000	0	0	0	0	31.4444	162.333	1475.56	1574.49	0
813	0	0	0	0	0	970000	0	900000	1610000	260000	40.8333	145.333	1604	1892.46	0
814	0	0	1.25	0	0	3260000	60000	1280000	530000	160000	35.1667	157	1533.11	1666.99	0
815	0	0	5.75	0	0	2010000	940000	1000000	800000	310000	31.6667	158.333	1534.5	1646.31	0
816	0	2552.93	3.33333	0	0	2800000	730000	830000	580000	120000	27.3333	175.889	1392	1261.55	0
817	0	0	2.5	0	0	1520000	0	2090000	1240000	440000	24.2222	164.667	1496.67	1506.52	0
818	0	0	0	0	0	1310000	0	2100000	960000	690000	31.8333	156.5	1570.67	1685.45	0
819	0	0	0	0	0	610000	0	1790000	1210000	1680000	21	142.111	1676.67	1974.24	0
820	0	0	0	0	0	980000	0	1180000	1280000	1620000	29.6667	140	1693	2003.77	0
821	0	22.1462	0	0	0	290000	0	1190000	1510000	2070000	23.8889	142.714	1694.29	1959.81	0
822	0	2760.06	0.833333	0	0	3560000	0	750000	870000	110000	31.6667	153	1637	1730.61	0
823	0	1864.45	2.5	0	0	3930000	0	840000	170000	120000	29.6667	155.667	1629.5	1604.74	0
824	0	0	2.75	0	0	1550000	0	3210000	130000	170000	28.8333	156.667	1630.83	1639.44	0
825	0	0	5.83333	1482.4	0	1100000	0	2820000	1180000	180000	34.3333	143.333	1724.33	1860.14	1
826	0	0	6.75	858.002	0	2440000	20000	1900000	700000	0	36	151	1694.33	1651.17	1
827	0	0	2.5	0	0	3220000	100000	1280000	60000	400000	27.3333	152.111	1690.44	1578.82	0
828	0	0	0	0	0	1190000	0	2270000	690000	1140000	23	146.167	1747.83	1867.28	0
829	0	0	0	0	0	2370000	0	2270000	420000	0	25.2222	153.167	1710.33	1727.54	0
830	0	587.389	0	0	0	1850000	0	2170000	1270000	0	34.3333	160.111	1671.78	1506.01	0
831	0	1804.66	0	2310.22	80000	2400000	0	2040000	540000	0	36.5	174	1583.17	1264.06	1
832	0	0	0	0	0	3530000	0	1050000	450000	30000	31.6667	160.889	1686.11	1471.61	0
833	0	0	0	0	0	1980000	0	2490000	80000	740000	25.1667	151.5	1775.83	1670.43	0
834	0	1258.73	0	0	0	1680000	0	3140000	120000	120000	25.8889	149.333	1796.22	1740.61	0
835	0	0	0	0	0	2970000	0	1670000	420000	0	31.6667	157.5	1751.33	1541.35	0
836	0	0	0	0	0	2090000	0	2540000	340000	320000	32.8333	169.222	1684.67	1356.8	0
837	0	0	0	0	0	2290000	0	2610000	160000	0	26.3333	172.8	1666.2	1308.23	0
838	0	0	0	0	0	670000	0	3230000	1160000	0	23.7778	177.833	1669.5	1151.2	0
839	0	3126.18	0	0	180000	870000	0	3000000	300000	940000	23	212.75	1625.25	712.782	0
840	0	0	0	0	0	340000	0	2810000	20000	1890000	23	192.6	1644	902.709	0
841	0	0	0	0	0	0	0	2970000	20000	2070000	23	196.111	1651	773.225	0
842	0	0	0	0	0	0	0	2900000	20000	2370000	24.8889	210.333	1641.67	591.225	0
843	0	859.614	0	0	70000	220000	0	2770000	0	2000000	28	220.889	1617.67	495.91	0
844	0	1688.69	0	2437.96	120000	370000	0	1340000	10000	3450000	28	221.333	1617.17	526.364	1
845	0	0	0	0	0	0	0	3430000	30000	1600000	21	216.889	1634.67	586.243	0
846	0	0	0	0	0	660000	0	4360000	40000	0	21	223.167	1603.33	476.021	0
847	0	0	0	0	0	810000	0	4280000	10000	0	22.3333	224.889	1588.11	445.758	0
848	0	0	0	0	0	150000	0	2800000	60000	0	30	222.167	1600.83	485.35	0
849	0	2202.05	3.16667	0	0	0	0	0	0	0	34.3333	200.167	1383.67	872.955	0
850	0	530.179	0	3441.78	0	0	0	0	0	0	39.5	185	1309.25	1046.73	1
851	0	0	3.11111	0	0	0	0	0	0	0	43	168.571	1407.29	1363.13	0
852	0	0	4.33333	0	0	0	0	0	0	0	36.5	176.333	1354.83	1289.4	0
853	0	0	0	0	0	0	0	0	0	0	36.5	169.333	1411.56	1368.98	0
854	0	0	0	0	0	770000	0	440000	840000	430000	40	141	1616.17	1914.91	0
855	0	0	4.66667	0	0	2640000	60000	1300000	970000	90000	34	160.778	1485.78	1596.26	0
856	0	2975.81	5	0	0	2670000	1070000	250000	800000	50000	28	176.833	1370.83	1346.71	0
857	0	1164.56	4.11111	0	0	2320000	30000	1730000	490000	270000	29.5	168.714	1441	1411.66	0
858	0	0	5.5	0	0	2970000	0	1060000	880000	150000	33.1667	160.25	1515.75	1535.76	0
859	0	0	3.33333	0	0	2430000	0	1310000	640000	460000	21	158.5	1539.33	1606.51	0
860	0	0	0	0	0	2120000	0	1460000	720000	760000	24.25	150.111	1617.11	1791.4	0
861	0	0	0	0	0	590000	0	1320000	990000	1940000	21	139.667	1686.17	1993.89	0
862	0	2036.85	0	0	0	230000	0	1760000	990000	1860000	21	129.889	1719.22	2229.31	0
863	0	0	0	0	0	600000	0	3380000	480000	600000	26.25	130.5	1721.83	2226.51	0
864	1	0	0	0	0	2330000	0	2080000	350000	80000	23	137.444	1713.11	2064.47	0
865	1	0	0	0	0	1330000	0	2890000	320000	300000	29.75	139	1719.25	1909.18	0
866	0	0	0.555556	1147.91	0	470000	0	3040000	900000	650000	34.3333	135.833	1745.67	2045.74	1
867	0	0	1.66667	1492.08	0	530000	0	3040000	690000	580000	32.75	134.75	1758.75	2018.81	1
868	0	0	0.833333	0	0	2300000	0	1670000	660000	210000	26.25	143.714	1736.86	1837.35	0
869	0	0	0.555556	0	0	2020000	0	2020000	990000	30000	29.5	153.375	1687.12	1703.67	0
870	0	0	0	0	0	3600000	0	1200000	40000	0	29.6667	164.667	1606.17	1483.32	0
871	0	1864.81	0	276.472	110000	2490000	0	1330000	1130000	0	30	170.556	1590.89	1312.4	1
872	0	876.893	0	2550.13	40000	2640000	0	2010000	50000	100000	36.5	164.167	1651.83	1429.62	1
873	0	0	0	0	0	560000	0	3130000	310000	840000	32.75	143.333	1794.33	1847.94	0
874	0	0	0	0	0	1510000	0	2760000	640000	150000	26.25	146.667	1782.33	1789.03	0
875	0	1533.84	0	0	0	4460000	0	200000	180000	0	31.6667	163.444	1681.33	1431.41	0
876	0	2536.03	0	0	0	2800000	0	1690000	350000	0	23	170.167	1645.5	1328.17	0
877	0	1372.93	0	0	0	2570000	0	2170000	320000	0	32.75	162.444	1718.67	1416.72	0
878	0	383.796	0	0	0	1750000	0	2310000	780000	0	23	177.667	1644.33	1250.76	0
879	0	2510.24	0	0	0	1710000	0	2620000	510000	0	25.1667	196.5	1624.5	902.514	0
880	0	3422.1	0	0	130000	2290000	0	1950000	450000	240000	23	209.143	1627	716.931	0
881	0	1795.77	0	0	100000	40000	0	3270000	0	1430000	23	208.6	1634.4	757.373	0
882	0	0	0	0	0	0	0	3370000	50000	1420000	23	193.833	1652	930.501	0
883	0	0	0	0	0	0	0	4010000	110000	940000	22.3333	205.5	1653.25	762.828	0
884	0	0	0	0	0	0	0	2500000	0	2340000	26.25	216.571	1637.57	569.619	0
885	0	2711.31	0	2676.09	170000	380000	0	2160000	0	1480000	28	222	1620.67	489.558	1
886	0	0	0	0	0	20000	0	870000	20000	1280000	21	215.889	1647	576.409	0
887	0	2945.47	9	0	0	0	0	0	0	0	35	201.333	1391.67	893.659	0
888	0	2418.71	7.75	2096.97	0	0	0	0	0	0	35.3333	204.556	1420.89	807.075	1
889	0	0	0	493.699	0	0	0	0	0	0	30	169.833	1385.5	1388.74	1
890	0	0	0	0	0	0	0	0	0	0	39.75	153.875	1494.38	1759.46	0
891	0	0	0	0	0	0	0	0	0	0	39.75	158.5	1468	1618.19	0
892	0	0	0	0	0	0	0	0	0	0	35.5	168.667	1409.67	1410.09	0
893	0	0	1.66667	0	0	770000	0	560000	1470000	200000	33.75	149.4	1547.8	1887.86	0
894	1	800.143	5.5	0	0	1770000	0	930000	2130000	230000	24.25	166.333	1432.89	1532.31	0
895	0	2226.96	4	0	0	800000	40000	2320000	1040000	640000	21	163.833	1459.33	1450.57	0
896	0	0	0	0	0	1410000	0	1940000	560000	930000	31.75	150.167	1561.5	1724.68	0
897	0	0	5.75	0	0	2390000	0	780000	400000	1490000	30	140.222	1636.22	1961.56	0
898	0	0	4.25	0	0	2790000	0	760000	490000	800000	27.5	151.5	1577.83	1738.75	0
899	0	0	0	0	0	290000	0	1040000	710000	3020000	24.25	136.556	1670.89	2047.44	0
900	0	0	0	0	0	140000	0	930000	820000	2950000	21	133	1696.67	2109.55	0
901	0	0	0	0	0	0	0	2230000	1450000	1160000	23.1667	130.444	1704.11	2215.36	0
902	0	0	0	0	0	1260000	0	2620000	650000	530000	26.25	140.833	1686	1970.53	0
903	0	0	0	0	0	620000	0	3140000	760000	320000	26.25	134.667	1713.56	2082.47	0
904	0	0	0	0	0	890000	0	3180000	310000	460000	36.25	124	1731	2318.76	0
905	0	0	0	1303.54	0	1680000	0	2520000	800000	60000	36.5	144.444	1696.22	1933.18	1
906	0	0	0	1252.29	0	920000	0	3490000	360000	70000	29.5	144.167	1715.17	1803	1
907	0	0	5.5	0	0	2840000	0	1110000	890000	0	32.75	149.25	1694.25	1778.5	0
908	0	0	4.33333	0	0	3920000	90000	580000	470000	0	29.5	163.167	1596	1460.62	0
909	0	1263.44	2.5	0	70000	4120000	0	550000	100000	0	32	170.25	1558.75	1321.95	0
910	0	3702.27	1.5	2371.68	110000	2980000	0	1190000	780000	0	36.5	172.5	1565.38	1278.1	1
911	0	0	0	0	0	1140000	0	2430000	390000	880000	29.5	149.833	1736.17	1726.03	0
912	0	0	0	0	0	180000	0	3100000	270000	1290000	29.5	138.444	1798.22	1973.26	0
913	0	0	0	0	0	2980000	0	1780000	300000	0	36	154.833	1723.67	1618.05	0
914	0	0	0	0	0	4260000	0	430000	150000	0	36	169.556	1627.67	1333.2	0
915	0	0	0	0	0	2150000	0	2310000	380000	0	36	174	1623.33	1274.57	0
916	0	1974.43	0	0	0	3620000	0	1190000	250000	0	32.75	180.889	1616.56	1148.12	0
917	0	2744.68	0	0	0	3460000	0	840000	540000	0	29.5	189.667	1608.83	998.338	0
918	0	0	0	0	0	4340000	0	310000	190000	0	27.3333	181.833	1630.67	1086.43	0
919	0	0	0	0	0	3600000	0	640000	820000	0	23	181.778	1642.44	1103.23	0
920	0	1501.18	0	0	170000	150000	0	4010000	40000	470000	26.25	198.167	1638.17	793.884	0
921	0	2774.91	0	0	0	340000	0	3440000	0	1060000	23	213	1638.11	631.47	0
922	0	491.658	0	0	0	50000	0	3470000	10000	1530000	25.1667	202.167	1658	746.816	0
923	0	827.83	0	0	0	10000	0	2740000	0	1990000	27.75	214	1648.88	600.727	0
924	0	2196.38	0	2484.25	20000	40000	0	830000	0	0	28	218.75	1639	532.255	1
925	0	2562.23	8	1683.44	0	0	0	0	0	0	47.5	205.333	1450.67	850.505	1
926	0	0	7.25	1734.93	0	0	0	0	0	0	39.6667	190.111	1361	1059.31	1
927	0	0	0	0	0	0	0	0	0	0	30	176.167	1342.83	1286.52	0
928	0	0	0	0	0	0	0	0	0	0	43	163.444	1420.22	1558.99	0
929	0	0	0	0	0	0	0	0	0	0	43	143	1562	1935.05	0
930	0	0	0	0	0	0	0	0	0	0	38	158.222	1466.44	1608.79	0
931	0	0	0	0	0	430000	0	1140000	1860000	160000	31	147.4	1550.4	1830.19	0
932	0	3370.67	5	0	0	1620000	0	1710000	1580000	380000	34	164.5	1432.75	1501.16	0
933	0	2813.74	5.25	0	0	3610000	0	940000	280000	230000	27.5	164.667	1436.17	1504.38	0
934	0	422.941	0	0	0	2050000	0	1450000	910000	650000	21	151.8	1541	1803.63	0
935	0	0	1.25	0	0	360000	0	2570000	400000	1960000	29.6667	139	1622.89	2093.4	0
936	0	0	1.25	0	0	2260000	0	1100000	1170000	530000	21	133.833	1660.17	2032.15	0
937	0	0	0	0	0	350000	0	2470000	80000	2390000	21	129.444	1677.67	2197.54	0
938	0	0	0	0	0	130000	0	1860000	700000	2370000	21	128.333	1687.33	2325.13	0
939	0	0	0	0	0	590000	0	2130000	1780000	560000	25.3333	135.333	1687.44	2112.45	0
940	0	0	0	0	0	2140000	0	2210000	720000	220000	23	147.5	1642.83	1820.46	0
941	0	0	0	0	0	1680000	0	2960000	60000	360000	26.25	152.667	1612.11	1687.97	0
942	0	0	0	0	0	750000	0	2320000	1120000	870000	36.25	143.167	1687.5	1896.07	0
943	0	0	1.83333	0	0	1010000	0	1870000	1390000	1020000	34.3333	142.667	1701	1875	0
944	0	0	4.5	2344.82	0	2340000	0	2100000	540000	80000	29.75	156.222	1617	1603.8	1
945	0	0	6	0	0	2480000	0	1920000	330000	330000	32.75	152	1661.17	1692.95	0
946	0	0	6	0	0	3230000	460000	1320000	170000	110000	36	155.667	1646.78	1631.94	0
947	0	3224.84	5.75	0	40000	3190000	0	1220000	610000	0	32	170	1552	1334.42	0
948	0	2391.4	5.5	2204.75	0	4010000	0	880000	340000	60000	36.5	166.857	1583.29	1341.92	1
949	0	0	0	264.302	0	730000	0	3380000	610000	340000	23	144.5	1757.75	1772.85	1
950	0	0	0	0	0	40000	0	3160000	1100000	760000	26.25	132.5	1783	2141.48	0
951	0	0	0	0	0	1810000	0	1940000	1090000	450000	36	146	1778	1762.52	0
952	0	0	0	0	0	3410000	0	1360000	280000	10000	36	152.667	1744.56	1625.59	0
953	0	8.57353	0	0	0	3670000	0	980000	410000	0	36	165.167	1667	1359.64	0
954	0	0	0	0	0	4070000	0	990000	230000	0	36	176.429	1622.43	1133.24	0
955	0	0	0	0	0	3490000	0	1350000	220000	0	36	164.875	1695.62	1307.89	0
956	0	0	0	0	0	3690000	0	780000	590000	0	27.3333	165.833	1693.67	1302.07	0
957	0	0	0	0	0	1870000	0	920000	2500000	0	26.25	184.889	1639.11	1003.08	0
958	0	0	0	0	0	860000	0	2720000	1410000	70000	23	199	1639	862.021	0
959	0	0	0	0	0	160000	0	3250000	1570000	80000	23	205.778	1647.11	720.447	0
960	0	4211.9	0	0	40000	60000	0	1560000	1170000	560000	25.1667	214.833	1647.17	596.269	0
961	0	2354.07	0	0	30000	0	0	430000	150000	20000	36	216.444	1646.56	565.264	0
962	0	0	0	2347.18	0	0	0	30000	0	0	37	214.167	1659.67	590.481	1
963	1	2291.52	4.44444	2324.34	0	0	0	0	0	0	43	204.5	1460.33	835.754	1
964	0	0	0	0	0	0	0	0	0	0	35.8333	169.111	1383.67	1437.45	0
965	0	0	0	0	0	0	0	0	0	0	30	143.5	1518.83	1861.95	0
966	0	0	0	0	0	0	0	0	0	0	39.75	136	1567.22	2003.64	0
967	0	0	0	0	0	0	0	0	0	20000	39.75	126.667	1616	2264.95	0
968	0	0	0	0	0	360000	0	110000	200000	140000	32.1667	137.111	1583.22	2050.03	0
969	0	0	0	0	0	370000	0	1490000	2410000	300000	29.25	151.833	1504.5	1864.99	0
970	1	2510.74	0.833333	0	0	860000	0	1810000	880000	1510000	33	158.5	1463.67	1674.21	0
971	0	0	1.83333	0	0	2910000	0	1170000	730000	30000	34	143.667	1573	1938.73	0
972	0	2767.18	0	0	0	2730000	0	1220000	710000	180000	27.5	155.2	1505	1625.39	0
973	0	636.833	0	0	0	1270000	0	2920000	680000	190000	21	147.833	1565.33	1843.22	0
974	0	0	0	0	0	50000	0	4120000	240000	430000	24.25	121.5	1677	2359.14	0
975	0	0	0.555556	0	0	1160000	0	2830000	530000	540000	30.75	124	1680.38	2384.93	0
976	0	0	1.66667	0	0	1570000	0	1110000	2160000	0	27.5	144.167	1628.83	1944.95	0
977	0	309.608	3.33333	0	0	1690000	0	1840000	1120000	190000	25.3333	149.444	1597.89	1856.2	0
978	0	2591.41	5.33333	0	0	2660000	0	1210000	1000000	190000	29.5	158.667	1539.17	1618.4	0
979	0	3805.67	3	0	0	2090000	0	2250000	300000	200000	26.25	159.875	1538.75	1534.86	0
980	0	2714.59	0	0	0	2740000	0	1530000	260000	310000	24.75	159	1557.86	1522.49	0
981	0	2816.71	3.11111	0	20000	1350000	0	2160000	760000	770000	36.5	163.5	1536	1499.47	0
982	0	2584.8	6.33333	2530.83	20000	2180000	0	1910000	590000	140000	39.75	165.778	1532.56	1412.36	1
983	0	2270.95	5	2237.99	130000	2810000	0	1270000	320000	310000	43	165.5	1548.5	1411.87	1
984	0	2275.09	5.66667	3235.77	40000	3310000	0	1340000	340000	30000	43	164.222	1570.22	1406.45	3
985	0	1716.33	6	2259.86	50000	2680000	0	1700000	300000	110000	39.6667	166.167	1569.67	1412.86	1
986	0	2451.42	5.5	3138.53	0	3500000	0	1130000	420000	10000	30	164.667	1593.33	1379.37	1
987	0	0	0	0	0	1180000	0	2670000	660000	330000	23	151.5	1703.33	1632.39	0
988	0	0	0	0	0	50000	0	2870000	1290000	630000	26.25	137.333	1779.78	2000.23	0
989	0	0	1.66667	0	0	980000	0	1450000	2240000	390000	32.75	149.5	1750.5	1773.7	0
990	0	0	3.33333	0	0	3660000	0	920000	260000	0	36	158.5	1690.33	1561.92	0
991	0	2666.66	0	0	0	2750000	0	1570000	520000	0	36	163.75	1659.75	1432.34	0
992	0	224.103	0	0	0	3570000	0	1080000	350000	60000	32.75	164.8	1669.8	1425.23	0
993	0	0	0	0	0	2980000	0	1320000	530000	10000	36	159.222	1722.33	1529.69	0
994	0	0	0	0	0	2280000	0	1160000	1370000	30000	25.1667	155.167	1771	1479.93	0
995	0	0	0	0	0	2500000	0	850000	1700000	10000	26.25	179.556	1649.78	1071.03	0
996	0	0	0	0	0	1800000	0	1930000	1080000	30000	23	191	1639	881.326	0
997	0	0	0	0	0	330000	0	2260000	2150000	100000	26.25	197.778	1650	854.049	0
998	0	2678.23	0	0	50000	70000	0	350000	1020000	10000	23	216.833	1646.17	581.284	0
999	0	2979.52	3.16667	2822.97	0	0	0	0	0	0	40.6667	202.167	1457.67	849.189	1
1000	0	0	0	0	0	0	0	0	0	0	32.1111	174.333	1355	1341.15	0
1001	0	0	0	0	0	0	0	0	0	0	34.3333	141.667	1521	2016.37	0
1002	0	1251.41	0	0	0	0	0	0	0	0	32.1667	127.222	1589.67	2342.34	0
1003	0	1381.76	0	0	0	730000	0	230000	450000	180000	34.3333	114.667	1639	2506.33	0
1004	0	0	0	0	0	2270000	0	850000	1210000	510000	35.7778	134.167	1589.83	2087.35	0
1005	0	1765.83	0	0	0	490000	0	1290000	2870000	190000	38.6667	150.556	1499.67	1778.19	0
1006	1	784.546	0	0	0	170000	0	2390000	570000	1930000	31.8333	149.667	1515.67	1822.3	0
1007	1	0	0	0	0	2100000	0	750000	1340000	650000	34	129.444	1633.56	2248.94	0
1008	0	0	0	0	0	3870000	0	460000	510000	0	34	147.5	1551.67	1811.58	0
1009	0	2364.57	0	0	0	3600000	0	880000	580000	0	31.1111	152.556	1520.22	1720.61	0
1010	0	0	0	0	0	450000	0	3630000	570000	190000	23.1667	133	1645.5	2092.44	0
1011	0	0	0	0	0	1450000	0	2680000	660000	270000	25.3333	122.857	1672.71	2374.83	0
1012	0	0	3.75	0	0	2140000	0	930000	1770000	0	29.6667	145.25	1609.5	1892.41	0
1013	0	2712.62	5.25	0	0	1880000	0	1580000	1370000	10000	28.2222	152.5	1566	1666.44	0
1014	0	0	0.833333	0	0	1230000	0	2590000	920000	320000	29.1667	137.8	1666.2	1860.98	0
1015	0	0	1.25	0	0	3000000	0	1310000	400000	130000	36	140	1655.67	1900.62	0
1016	0	0	0	0	0	2010000	0	2000000	410000	420000	27.3333	145.778	1646	1770.16	0
1017	0	2665.67	5.5	0	20000	2690000	0	1520000	480000	350000	31.8889	153.667	1598.33	1574.67	0
1018	0	34.5765	4.25	0	10000	2140000	0	2380000	100000	210000	41.8333	156.889	1587.67	1562.44	0
1019	0	0	1.25	0	0	2900000	0	1690000	200000	50000	38.6667	153.667	1628	1632	0
1020	0	0	1.66667	2566.88	0	2070000	0	2330000	220000	440000	36.5	143.667	1711.89	1825.94	1
1021	0	0	6	0	0	3100000	0	1180000	260000	300000	37.2222	146.667	1701	1737.81	0
1022	0	2583.47	5.5	0	0	3760000	0	1050000	110000	140000	35.3333	161.778	1601.44	1438.02	0
1023	0	0	0	0	0	1700000	0	2700000	210000	230000	25.3333	151.333	1699.5	1645.1	0
1024	0	0	0	0	0	0	0	2650000	1120000	1070000	28.6667	136.111	1776.67	2063.24	0
1025	0	1516.96	1.25	0	0	1380000	0	890000	2760000	30000	32.8333	150.833	1730.33	1723.07	0
1026	0	1069.89	3.75	0	0	3130000	0	1500000	200000	10000	32.4444	161.167	1658.17	1467.46	0
1027	0	0	0.833333	0	0	3070000	0	1080000	680000	10000	33.8333	161.556	1669.67	1426.07	0
1028	0	2538.08	0	0	0	3280000	0	850000	870000	60000	29.5	168	1635.8	1286.86	0
1029	0	2119.39	0	0	0	2300000	0	990000	1440000	110000	25.1667	179	1605	1154.21	0
1030	0	0	0	0	0	3300000	0	1470000	70000	0	27.3333	165	1683	1367.22	0
1031	0	0	0	0	0	2410000	0	950000	1660000	40000	25.1667	176.857	1648	1212.84	0
1032	0	0	0	0	0	1840000	0	850000	1710000	300000	23	191.667	1637.5	987.195	0
1033	0	1791.7	0	0	0	640000	0	1040000	1630000	0	23	207	1649.67	724.692	0
1034	0	2460.31	0	0	60000	310000	0	100000	650000	0	23.7778	214.167	1655.67	593.71	0
1035	0	2303.33	0.833333	2279.48	0	0	0	0	0	0	36	204.5	1496	818.54	1
1036	0	0	0	0	0	0	0	0	0	0	32	169.375	1370.12	1432.2	0
1037	0	2235.77	0	0	0	0	0	0	0	0	43	167.167	1363.67	1520.61	0
1038	0	0	0	0	0	350000	0	1010000	750000	230000	36.5	111.143	1642.14	2571.36	0
1039	0	0	0	0	0	1520000	0	890000	2080000	570000	30	130.667	1592.67	2170.03	0
1040	0	2872.77	0	0	0	510000	0	1360000	2430000	760000	30	146.667	1515.33	1859.44	0
1041	0	0	0	0	0	0	0	2510000	530000	2250000	43	137.333	1584	2064.48	0
1042	0	0	0	0	0	3130000	0	170000	1370000	390000	34	131.333	1613.33	2171.58	0
1043	0	0	0	0	0	2920000	0	1400000	560000	180000	34	139.333	1588	1968.78	0
1044	0	2293.97	0	0	0	3360000	0	1070000	860000	0	34	146.556	1554.67	1822.4	0
1045	0	1484.18	0	0	0	2860000	0	1380000	650000	170000	21	141.667	1598	1935.24	0
1046	0	0	0	0	0	30000	0	4280000	500000	480000	27.5	125.778	1662.56	2324.14	0
1047	0	424.431	1.25	0	0	2190000	0	1440000	810000	620000	34	129.833	1660.83	2235.91	0
1048	0	4323.6	2.5	643.825	0	2910000	0	660000	1180000	310000	36	149.5	1577.5	1745.94	1
1049	0	2852.99	0	0	0	1020000	0	2500000	180000	1590000	24.5	139.5	1647	1992.32	0
1050	0	1526.19	0	0	0	1070000	0	2020000	670000	1300000	29.5	131.25	1681	2145.02	0
1051	0	0	1.25	0	0	2510000	0	1470000	460000	620000	29.5	141.167	1663.67	1925.94	0
1052	0	2336.59	5.5	0	0	3490000	0	1110000	540000	150000	33.8333	153.4	1590.4	1653.63	0
1053	0	227.37	0	0	0	3530000	0	1020000	20000	490000	29.5	156.444	1579	1564.03	0
1054	0	0	0	0	0	2560000	0	1130000	20000	690000	28.25	143.833	1685.83	1841.73	0
1055	0	0	1.66667	668.019	0	180000	0	790000	110000	870000	30	140.556	1717.56	1968.66	1
1056	0	0	5.25	2539.22	0	3810000	0	420000	400000	10000	40.8333	145.667	1705.83	1823.33	1
1057	0	1753.01	4	2596.99	0	4630000	0	600000	60000	0	36.5	157.778	1621.67	1524.07	1
1058	0	2945.84	0	2328.78	0	2950000	0	1680000	340000	90000	30	148.167	1709.33	1665.42	1
1059	0	2308.89	0	2272.64	0	20000	0	2330000	1150000	1560000	33.25	132.875	1760.88	2131.53	1
1060	0	1216.32	0	2272.59	0	420000	0	2080000	2310000	480000	43	138.286	1769.71	1955.88	1
1061	0	1443.69	4	1576.53	0	3250000	0	910000	900000	0	40.6667	156	1694	1512.35	1
1062	0	2529.53	5.66667	0	0	4310000	0	470000	280000	0	37.75	170.889	1606.22	1261.03	0
1063	0	2271	4.25	0	0	4750000	0	290000	250000	0	36	175.667	1604.83	1162.44	0
1064	0	3444.83	5	0	0	4330000	0	380000	320000	30000	23	184	1599.56	1028.85	0
1065	0	3210.49	0.833333	0	0	3440000	0	330000	840000	0	29.5	193.833	1611.17	886.961	0
1066	0	3224.51	0	0	0	2580000	0	10000	30000	0	23	200.25	1626.5	828.482	0
1067	0	1776.23	0	0	0	1150000	0	1290000	380000	220000	23	202.5	1642.25	812.461	0
1068	0	2452.67	0	0	0	0	0	0	0	0	24.75	209	1649.5	703.608	0
1069	0	3004.8	3	2258.14	0	0	0	0	0	0	36	210.167	1602.5	804.442	1
1070	0	2332.77	0	0	0	0	0	0	0	0	32	185.429	1349.29	1186.7	0
1071	0	0	0	0	0	250000	0	880000	160000	140000	39.75	114	1626.29	2575.59	0
1072	0	0	0	0	0	910000	0	880000	1410000	810000	30	116.333	1631.17	2506.97	0
1073	0	2236.14	0	0	0	760000	0	1320000	2690000	70000	30	136.556	1562.11	2033.9	0
1074	0	0	0	0	0	70000	0	3510000	1040000	440000	36.5	136.833	1575.33	2047.65	0
1075	0	0	0	0	0	1000000	0	1950000	1860000	30000	30.75	124.556	1627.33	2294.9	0
1076	0	0	0	0	0	500000	0	2430000	1470000	440000	30.75	123.5	1638.17	2280.43	0
1077	0	0	0	0	0	4120000	0	230000	710000	0	34	138.778	1593.78	2014.79	0
1078	0	1404.5	0	0	0	3530000	0	600000	660000	50000	21	137.333	1609.5	1978.17	0
1079	0	255.474	0	0	0	0	0	2850000	1180000	1030000	24.25	126.444	1649	2337.07	0
1080	0	2840.03	0	0	0	2730000	0	660000	1360000	90000	40	139.5	1620.83	2036.17	0
1081	0	0	0	3493.2	0	1730000	0	1080000	1290000	740000	34	143.167	1610.67	1889.72	1
1082	0	0	0	3059.36	0	1240000	0	1950000	370000	1500000	31	135.778	1652.33	2060.17	2
1083	0	0	0	0	0	70000	0	1940000	90000	2740000	25	129.5	1674.67	2222.93	0
1084	0	705.619	0	0	0	2190000	0	1090000	1050000	510000	29.5	134.889	1666.44	2082.01	0
1085	0	1416.59	3	0	0	4800000	0	160000	90000	10000	32.8333	149.4	1617	1723.65	0
1086	0	0	0	0	0	3770000	0	830000	220000	20000	26.25	157.5	1564.33	1548.61	0
1087	0	0	0	0	0	440000	0	1480000	60000	470000	31.25	143.75	1683.25	1817.76	0
1088	0	0	4.33333	0	0	640000	0	250000	120000	0	38.3333	145.167	1697.83	1818.73	0
1089	0	0	2.5	0	0	3510000	0	550000	270000	0	34.75	146.778	1698.78	1764.65	0
1090	0	2874.23	0	0	0	3070000	0	1120000	650000	0	33	154.667	1653.83	1612.97	0
1091	0	2282.46	0	0	0	2040000	0	1940000	540000	320000	33.25	146.167	1732.17	1827.88	0
1092	0	2306.94	0	0	0	1540000	0	1020000	1940000	240000	43	145.444	1739.22	1789.12	0
1093	0	2248.77	0	855.528	0	3160000	0	410000	640000	0	43	157.333	1666.83	1501.08	1
1094	0	1682.28	2.33333	2297.3	0	3800000	0	210000	290000	30000	43	161.444	1656	1428.19	1
1095	0	863.777	4.33333	2737.02	0	3970000	0	410000	90000	20000	43	171.5	1614.67	1278.15	1
1096	0	1758.03	5.66667	2433.5	0	4080000	0	0	110000	0	43	184.778	1596.89	1029.77	1
1097	0	1572.35	1.66667	2242.97	0	1710000	0	0	0	0	43	188.833	1608.5	980.067	1
1098	0	0	0	0	0	20000	0	0	130000	0	34.3333	128.5	1581.25	2331.3	0
1099	0	674.974	0	0	0	400000	0	960000	2120000	370000	33.25	129.167	1590	2219.91	0
1100	0	1833.7	0	0	0	140000	0	2620000	1000000	1300000	33.25	135.4	1573.4	2087.88	0
1101	0	0	0	0	0	0	0	2770000	840000	1230000	24.25	117.667	1638.11	2465.51	0
1102	0	0	0	0	0	160000	0	1670000	1930000	1080000	30.75	112.667	1652.17	2556.69	0
1103	0	0	0	0	0	2510000	0	1320000	870000	360000	34	127.111	1624.89	2188.16	0
1104	0	0	0	0	0	1440000	0	790000	310000	2300000	24.25	124.167	1640.17	2283.23	0
1105	0	558.707	0	0	0	440000	0	2620000	1810000	190000	32.25	121.286	1651.71	2412.41	0
1106	0	1958.36	0	2734.75	0	980000	0	1520000	1340000	1000000	34	137.125	1620.88	2021.72	1
1107	0	0	0	146.95	0	0	0	1770000	460000	2610000	28.8333	121.5	1660.67	2370.05	1
1108	0	0	0	70.6491	0	1640000	0	1320000	1210000	890000	31	128.444	1654.22	2268.26	1
1109	0	0	0	2299.01	0	1730000	0	800000	200000	2110000	29.25	138.833	1640.33	2018.48	1
1110	0	0	0	815.147	0	170000	0	3440000	650000	580000	39.5	133.222	1669.11	2136.56	1
1111	0	0	0	2412.34	0	2320000	0	1380000	850000	510000	40.8333	144.5	1638.83	1861.58	1
1112	0	0	0	2336.5	0	2730000	0	1290000	620000	30000	36.5	145	1649.67	1844.73	1
1113	0	0	0	2820.78	0	250000	0	710000	70000	130000	38	147.333	1651.33	1755.49	1
1114	0	0	1.25	0	0	60000	0	0	0	0	26.25	150.4	1667.6	1718.76	0
1115	0	0	0	0	0	750000	0	370000	30000	0	29.5	146.8	1712	1741.64	0
1116	0	0	0	0	0	280000	0	1180000	680000	320000	23	141	1747.17	1909.7	0
1117	0	307.016	0	0	0	60000	0	390000	220000	240000	29.5	147.222	1726	1720.59	0
1118	0	0	0	0	0	0	0	0	0	0	40.6667	158	1653.5	1465.31	0
1119	0	948.571	0	0	0	180000	0	0	0	0	43	164.444	1627.33	1326.62	0
1120	0	1868.24	0	0	0	550000	0	0	0	0	43	170.5	1604.67	1223.93	0
1121	0	1430.79	0	0	0	10000	0	0	0	0	43	180.333	1597.33	1067.8	0
1122	0	2060.37	0	0	0	0	0	0	0	0	32.1667	145.111	1494.44	1857.03	0
1123	0	1110.36	0	0	0	170000	0	1040000	220000	1150000	29.3333	129.6	1590.4	2214.74	0
1124	0	648.957	0	0	0	0	0	690000	120000	490000	21	129.833	1592.5	2289.82	0
1125	0	1009.94	0	0	0	0	0	1930000	10000	440000	25.6667	108.5	1653	2602.13	0
1126	0	0	0	1416.33	0	50000	0	4140000	110000	990000	28.5556	105.857	1663.14	2702.75	1
1127	0	0	0	2240.81	0	0	0	3930000	450000	680000	28	119.5	1642.17	2483.57	1
1128	0	2000.02	0	2354.57	0	10000	0	2610000	1890000	780000	28	126	1633.33	2269.38	1
1129	0	296.792	0	1335.01	0	110000	0	1830000	1030000	2090000	22.1667	125.778	1639.44	2282.7	1
1130	0	0	0	0	0	0	0	1700000	1390000	1970000	24.6667	115.667	1657.67	2452.72	0
1131	0	0	0	0	0	1460000	0	1610000	2180000	40000	34	141.778	1600.11	1953.19	0
1132	0	3059.54	0	2356.96	0	3870000	0	870000	110000	210000	40	154	1536.17	1690.5	1
1133	0	0	0	2471.15	0	1710000	0	2180000	710000	460000	38.3333	145.667	1611	1869.83	1
1134	0	0	0	0	0	4380000	0	720000	190000	0	41.5556	158.5	1531.5	1571.19	0
1135	0	0	0	0	0	1870000	0	1580000	20000	200000	43	155.333	1564.56	1625.66	0
1136	0	0	0	3401.09	0	0	0	1350000	30000	500000	28	110	1649.83	2633.23	1
1137	0	0	0	0	0	20000	0	2540000	210000	2070000	26.25	109	1656.17	2630.89	0
1138	0	2371.38	0	0	0	10000	0	760000	1730000	2560000	24.5	111.75	1653.25	2565.61	0
1139	0	0	0	0	0	0	0	3770000	300000	770000	21	114.571	1650	2510	0
1140	0	0	0	0	0	260000	0	2670000	1030000	880000	23.1667	114.667	1652.17	2497.89	0
1141	0	0	0	0	0	2380000	0	1180000	1500000	0	32.25	144.556	1580.89	1839.56	0
1142	0	2118.23	0	1150.76	0	4090000	0	630000	120000	0	40	159.333	1488.83	1512.28	1
1143	0	2589.52	0	1381.91	0	3180000	0	1120000	520000	20000	24.5	164.333	1476.67	1459.95	1
1144	0	1415.86	0	0	0	2380000	0	1450000	1160000	70000	31	169.667	1466.67	1339.51	0
1145	0	0	0	0	0	1830000	0	950000	100000	0	34.5	157.778	1538.56	1526.34	0
1146	0	0	0	0	0	40000	0	240000	10000	100000	23.3333	118	1629.33	2531.9	0
1147	0	0	0	0	0	70000	0	3480000	270000	140000	21	100.222	1663.44	2842.09	0
1148	0	146.801	0	0	0	0	0	1640000	1680000	540000	21	99.8333	1663	2837.78	0
1149	0	0	0	0	0	0	0	2760000	260000	460000	21	108.625	1653.5	2691.1	0
1150	0	0	0	0	0	50000	0	3290000	1260000	240000	25.3333	124.25	1633	2377.72	0
1151	0	1148.35	0	0	0	400000	0	3340000	660000	660000	30.75	136	1621	2054.89	0
1152	0	2366.18	0	0	0	2390000	0	1390000	780000	280000	33.75	144.75	1591.75	1825.41	0
1153	0	1919.19	0	0	0	4020000	0	550000	240000	0	34	155.667	1525	1580.42	0
1154	0	1061.6	0	0	0	1260000	0	430000	860000	0	26	159.333	1510.33	1477.76	0
1155	0	2450.01	0	0	0	210000	0	370000	10000	0	36	173	1465.22	1261.55	0
1156	0	0	0	0	0	0	0	0	0	0	21	117	1627.56	2519.19	0
1157	0	0	0	0	0	0	0	0	130000	0	21	109.167	1643.5	2629.27	0
1158	0	0	0	0	0	0	0	430000	40000	130000	21	126.889	1614.67	2264.35	0
1159	0	0	0	0	0	160000	0	2290000	370000	460000	23.1667	126.833	1621.33	2308.07	0
1160	0	2018.95	0	0	0	0	0	1800000	590000	2010000	21	127.667	1626.44	2267.62	0
1161	0	0	0	0	0	2180000	0	1420000	350000	770000	30.75	132.167	1627.17	2208.16	0
1162	0	1009.35	0	0	0	4410000	0	20000	630000	0	34	155.833	1523.17	1620.48	0
1163	0	2138.19	0	0	0	520000	0	100000	130000	0	29.6667	170.25	1467.25	1323.18	0
1164	0	0	0	0	0	380000	0	0	10000	0	27.5	139.5	1598.67	1953.34	0
1165	0	0	0	0	0	580000	0	0	0	0	34	155.778	1513.33	1626.13	0

## Sheet: North Bengal
Grid ID	Presence/Absence	Nightlite	Humanfootprint	Annual_Mean_Temp	Annual_Mean_Precipitation	Altitude	Lenth of road	Number of road	Dense Forest	Moderately Dense Forest	Open Forest	Scrubland	Non Forest	Area_Water	Length of drainage	Number_rivers
9	0	8	34	218.5	2877.5	308.494	1342.18	2	0	0	0	0	0	0	571.296	5
10	0	10	46	229.25	3032.5	386.682	1498.33	5	150000	990000	320000	0	60000	80000	2341.6	6
11	0	7.5	34	222.5	2931	466.577	2509.64	5	170000	1080000	430000	0	250000	170000	1480.28	3
12	0	8	46	222.5	2935	498.395	0	0	0	1140000	340000	0	230000	250000	1491.47	3
13	0	7.5	46	225.5	2976.5	422.435	1159.82	2	80000	1230000	440000	0	100000	110000	1491.47	3
14	0	9	46	227.25	3031	347.897	1414.36	3	80000	1010000	540000	0	140000	190000	178.772	3
16	0	9	46	238	3160	307.625	1498.76	2	130000	950000	490000	0	340000	50000	61.4834	2
18	0	6.5	40	239	3177	268.99	554.944	2	570000	1060000	90000	0	230000	150000	2151.83	5
19	0	6	46	221.333	2966	413.108	1890.03	3	1010000	830000	40000	0	80000	0	536.536	5
58	1	8	38.25	218.75	2898.25	0	0	0	0	0	0	0	0	0	0	0
59	1	9.75	50.5	230.5	3067	272.817	0	0	0	80000	10000	0	130000	60000	1639.21	3
60	1	13.5	46	211.75	2790	697.114	2150.27	6	140000	1690000	10000	0	50000	40000	0	0
61	1	15	35.25	199	2580.5	919.22	2248.89	3	0	850000	140000	0	1110000	0	0	0
62	0	13	36.5	187.25	2550.75	991.772	0	0	0	1360000	70000	0	530000	0	0	0
63	0	9.25	46	187	2483	1037.97	0	0	220000	730000	420000	0	590000	0	0	0
64	0	8.5	40	214	2851.5	563.484	195.848	3	90000	540000	1210000	0	90000	30000	1471.45	3
65	0	9.25	34	235.5	3153.5	312.067	1507.31	3	20000	1000000	660000	0	60000	220000	1728.52	3
66	0	9	46	236	3158.5	267.914	703.605	3	400000	660000	190000	0	330000	380000	1945.1	6
67	1	7.5	40	229.75	3104.75	378.968	0	0	810000	840000	20000	0	50000	240000	1499.72	3
68	1	3.25	40	231.5	3117	433.79	0	0	1150000	740000	30000	0	50000	130000	1064.64	3
69	1	7	46	232.25	3132.25	337.446	498.543	3	570000	950000	80000	0	150000	210000	1573.28	3
70	0	9.75	43	233.5	3156.5	296.954	1674.7	2	640000	850000	70000	0	170000	230000	1058.44	3
106	0	7	43	220.5	2933.5	0	0	0	0	0	0	0	0	0	0	0
107	0	7	28	227.5	3054.5	432.948	0	0	0	340000	90000	0	90000	50000	1465.53	3
108	0	8	33.5	229.75	3075	417.891	0	0	10000	840000	110000	0	60000	170000	1541.08	3
109	0	12	67	220	2951.5	514.582	1806.04	3	70000	1300000	130000	0	230000	80000	661.841	3
110	0	17	67	196.5	2551	873.675	1233.87	6	20000	1720000	80000	0	140000	0	0	0
111	0	18.5	54	186	2422	1173.41	1082.78	3	0	1540000	0	0	560000	0	0	0
112	1	15	48	177	2646.5	1265.77	0	0	0	990000	50000	0	920000	0	0	0
113	1	9.5	50	187.25	2660.5	1187.95	0	0	0	330000	630000	0	1000000	0	0	0
114	1	7	34	213.5	2856	631.211	0	0	80000	490000	1130000	0	260000	0	0	0
115	0	7	34	228.5	3093.5	352.163	0	0	30000	710000	830000	0	190000	200000	0	0
116	0	6	40	225.5	3074.5	431.616	0	0	1250000	380000	70000	0	140000	120000	0	0
117	0	0	40	212	2854.25	685.101	0	0	1280000	590000	0	0	90000	0	0	0
118	0	0	37	201	2702.5	861.006	0	0	990000	610000	270000	0	230000	0	0	0
119	0	7	46	210.5	2847.25	694.997	0	0	630000	610000	510000	0	210000	0	0	0
120	0	10.5	46	218	2964.5	493.239	0	0	930000	760000	260000	0	10000	0	618.112	3
121	0	13	46	228.75	3125	253.75	1422.48	2	340000	1120000	110000	0	210000	180000	1694.74	3
122	0	9.5	34	228.5	3128	294.26	1003.48	3	850000	820000	130000	0	110000	50000	0	0
156	0	11.5	42.5	227.667	3060.67	283.148	0	0	0	40000	50000	0	70000	110000	1605.89	3
157	0	8.75	40	216	2891	600.44	1735.08	3	320000	1630000	20000	0	40000	50000	127.336	3
158	1	8	47	210	2771.5	762.933	1498.72	3	10000	1040000	660000	0	390000	0	0	0
159	1	11.75	54	210	2787	832.93	112.7	3	60000	1820000	170000	0	50000	0	0	0
160	1	18	60.5	188.25	2491.75	1135.53	1170.45	4	0	940000	30000	0	1130000	0	0	0
161	1	16.25	55.75	193.333	2525	976.285	824.493	3	0	70000	70000	0	2110000	0	0	0
162	0	13	48	191.333	2503	965.188	0	0	0	80000	60000	0	1960000	0	0	0
163	0	8	45.5	201.25	2685.5	891.914	0	0	0	90000	680000	0	1330000	0	0	0
164	0	0	41.5	227	3109.5	434.336	0	0	40000	370000	1380000	0	220000	90000	0	0
165	0	0	29.5	223.5	3060.75	481.364	0	0	260000	1130000	440000	0	80000	190000	0	0
166	0	0	28	227	3123.5	401.434	0	0	750000	620000	380000	0	330000	20000	0	0
167	0	0	28	217.25	2973.5	580.488	0	0	880000	230000	500000	0	490000	0	0	0
168	0	0	28	200	2699	860.066	0	0	970000	30000	590000	0	660000	0	0	0
169	0	0	28	212	2893.5	688.709	0	0	440000	430000	550000	0	680000	0	0	0
170	1	6.25	38.5	198	2699	914.418	0	0	1020000	900000	180000	0	0	0	0	0
171	1	9.5	46	211	2896	696.25	0	0	340000	1330000	410000	0	20000	0	141.863	3
172	0	7.75	40	234	3210	268.019	822.631	3	350000	1290000	170000	0	130000	160000	1831.3	3
173	0	6.5	38.5	225.5	3097.5	337.731	1773.87	5	950000	750000	110000	0	100000	190000	256.425	3
175	0	6	41.5	239	3279.5	168.209	1482.86	2	820000	1050000	100000	0	280000	0	0	0
176	0	2.5	43	238.75	3281.5	164.57	1426.53	3	1400000	240000	0	0	460000	0	0	0
177	0	0	43	239	3288	162.842	1426.53	2	950000	640000	210000	0	300000	0	0	0
205	0	15	43	224	3027	0	0	0	0	0	0	0	10000	0	13.8191	3
206	1	15	42	232	3138	351.001	631.186	3	20000	670000	20000	0	170000	170000	1815.45	3
207	1	10	34	218.5	2949.5	669.079	1008.67	3	320000	1540000	100000	0	0	0	0	0
208	0	8	46.5	188.5	2476.5	1149.9	0	0	0	990000	90000	0	880000	0	0	0
209	0	10.5	54	182	2616.5	1286.41	0	0	0	1410000	280000	0	270000	0	0	0
210	0	11	67	185.75	2536.25	1056.39	1538.56	4	0	30000	410000	0	1520000	0	0	0
211	0	9	55	213.25	2886.75	653.924	0	0	0	60000	60000	0	1980000	0	0	0
212	0	8	43	214.5	2922.5	599.276	0	0	0	580000	140000	0	1220000	20000	0	0
213	0	6	28	220.5	3027	523.009	0	0	0	610000	810000	0	470000	70000	0	0
214	0	0	40	212	2886.5	605.856	0	0	170000	1370000	210000	0	120000	90000	0	0
215	0	0	28	195.333	2613.33	970.251	0	0	310000	1030000	240000	0	380000	0	0	0
216	0	0	28	220	3055	600.109	0	0	810000	590000	470000	0	90000	0	0	0
217	0	0	28	206	2795	798.496	0	0	1180000	340000	340000	0	100000	0	0	0
218	0	0	34	196	2654	967.716	0	0	950000	320000	510000	0	320000	0	0	0
219	0	0	40	198.25	2708.5	986.638	0	0	1400000	250000	210000	0	100000	0	0	0
220	0	0	34	189.25	2705.75	1115.17	0	0	1160000	320000	290000	0	190000	0	0	0
221	0	6	34	211	2900	713.107	0	0	10000	510000	950000	0	490000	0	0	0
222	0	2.5	34	230	3191.5	317.729	0	0	700000	1020000	200000	0	40000	0	0	0
223	0	6	40	221	3083	484.594	717.463	3	1440000	500000	0	0	0	20000	1293.3	3
224	0	7	59	229.25	3195	328.338	2114.53	5	810000	830000	130000	0	30000	160000	1414.64	3
225	0	6	59	239.5	3307.5	140.434	1155.08	6	120000	600000	120000	80000	1080000	100000	2765.26	6
226	0	3	59	240	3314.25	129.134	0	0	0	0	310000	70000	1450000	130000	1913.75	6
227	0	0	46	240	3323	132.62	0	0	80000	0	80000	40000	1540000	220000	2028.59	6
228	0	0	31	237	3292.5	176.879	0	0	1550000	100000	50000	0	180000	80000	0	0
254	0	11.5	43	215.5	2884.5	0	0	0	0	0	0	0	60000	0	144.526	3
255	0	14	43	234.5	3176	336.907	0	0	0	520000	130000	0	220000	200000	1945.86	3
256	0	13.5	35	224.5	3054.75	482.604	2042.33	4	190000	1440000	300000	0	30000	0	0	0
257	0	9.25	46	211	2831.5	683.22	126.468	2	380000	1240000	80000	0	260000	0	0	0
258	0	7	46.5	197.75	2585	1010.68	0	0	20000	1560000	180000	0	200000	0	0	0
259	0	8.75	67	168	2774	1508.33	0	0	0	740000	760000	0	460000	0	0	0
260	0	9	54	193	2514.5	1105.91	1431.33	3	0	0	570000	0	1390000	0	0	0
261	0	7	61.5	206.25	2775.75	733.2	0	0	0	310000	20000	0	1760000	10000	0	0
262	0	0	28	216	2974	618.745	0	0	0	490000	110000	0	1280000	80000	0	0
263	0	0	28	206.5	2789.5	768.957	0	0	0	780000	280000	0	900000	0	0	0
264	0	0	28	215	2968	738.493	0	0	0	1340000	260000	0	360000	0	0	0
265	0	0	34	197	2656.33	1074.96	0	0	0	740000	120000	0	1100000	0	0	0
266	0	0	28	210	2871	785.655	0	0	810000	260000	580000	0	310000	0	0	0
267	0	0	40	187.25	2640.75	1140.31	0	0	380000	530000	680000	0	370000	0	0	0
268	0	0	28	185.5	2771	1133.07	0	0	760000	870000	400000	0	70000	0	0	0
269	0	0	40	191	2669	1001.89	0	0	1120000	700000	120000	0	20000	0	0	0
270	0	0	28	189.75	2706.25	1115.21	0	0	520000	1040000	390000	0	10000	0	0	0
271	0	0	28	208	2871	751.385	0	0	40000	1290000	230000	0	400000	0	0	0
272	0	1.25	34	224	3154.25	414.008	0	0	430000	1050000	250000	0	230000	0	0	0
273	0	0	40	218.5	3088.5	500.247	0	0	1550000	350000	60000	0	0	0	0	0
274	0	3	46	231.75	3241.5	269.354	0	0	340000	1370000	250000	0	0	0	0	0
275	0	6	46	237	3308	156.502	1479.71	3	390000	800000	460000	0	450000	0	253.886	3
276	0	2.5	59	240	3330	125.912	0	0	0	0	1200000	0	760000	0	1657.08	6
277	0	0	40	240	3338	123.026	0	0	0	0	670000	0	1090000	200000	1863.34	6
278	0	0	37	238.5	3323	142.862	0	0	500000	90000	60000	0	1100000	210000	1416.3	6
302	0	16	36	229.75	3127.75	322.621	2234.24	2	0	60000	20000	0	100000	40000	2119.24	4
303	0	12	41.25	225	3061	431.815	0	0	0	250000	150000	0	130000	150000	1767.34	3
304	0	9	39.5	229.75	3135	298.813	0	0	0	410000	120000	0	370000	150000	1951.15	4
305	0	7	36	223	3059	522.167	1925.59	3	80000	1550000	190000	0	90000	50000	0	0
306	0	7	34	201.5	2656.75	866.342	76.618	3	380000	1250000	290000	0	40000	0	0	0
307	0	8	37	177.333	2572	1139.63	0	0	140000	960000	130000	0	730000	0	0	0
308	0	6	44.25	182.667	2560.67	1175.4	0	0	0	1640000	80000	0	240000	0	0	0
309	0	6.5	64.5	172.5	2618.5	1362.02	572.946	3	0	520000	1110000	0	330000	0	0	0
310	0	6	44	192	2506	1012.4	1075.99	3	0	0	350000	0	1610000	0	0	0
311	0	6	50.75	202.5	2713	817.921	0	0	0	0	0	0	2100000	0	0	0
312	0	0	34	216	2981	656.157	0	0	0	290000	20000	0	1580000	70000	0	0
313	0	0	34	211	2885	807.364	0	0	0	670000	70000	0	1220000	0	0	0
314	0	0	28	209.5	2870.5	774.757	0	0	0	1170000	120000	0	650000	20000	0	0
315	0	0	31	182.25	2549.25	1179.55	0	0	0	730000	70000	0	1160000	0	0	0
316	0	0	34	199.333	2707.67	943.447	0	0	400000	330000	630000	0	600000	0	0	0
317	0	0	34	189.667	2612.33	1079.75	0	0	760000	590000	320000	0	290000	0	0	0
318	0	0	28	196	2726	996.887	0	0	180000	1130000	430000	0	360000	0	0	0
319	0	0	28	213	2979.5	677.133	0	0	580000	990000	70000	0	320000	0	0	0
320	0	0	34	207.5	2883.75	841.984	0	0	950000	770000	240000	0	0	0	0	0
321	0	0	40	214.5	3011	679.292	0	0	100000	600000	1210000	0	50000	0	0	0
322	0	0	28	218.5	3077	503.351	0	0	400000	1230000	330000	0	0	0	0	0
323	0	0	32.5	218	3086	512.896	0	0	1230000	590000	140000	0	0	0	0	0
324	0	0	59	231.5	3258.5	254.37	0	0	340000	1340000	280000	0	0	0	0	0
325	0	0	59	237.667	3331.67	161.751	1472.52	3	940000	700000	150000	0	310000	0	0	0
326	0	0	59	240	3345	127.484	0	0	20000	230000	450000	0	1260000	0	2320.15	6
327	0	0	40	240	3352.5	115.802	0	0	0	0	190000	0	1770000	0	1765.21	3
328	0	0	37	240	3358	116.353	0	0	20000	0	170000	0	1530000	240000	2050.32	6
329	0	0	34	237.75	3342.75	153.543	0	0	1440000	0	100000	0	370000	50000	0	0
351	0	13.5	53	222	3018	327.425	0	0	0	0	0	0	0	0	179.247	3
352	0	12	66	223.75	3060.25	473.442	198.627	3	0	860000	280000	0	260000	130000	1450.04	3
353	0	9.5	36	217.5	2962	582.071	1810.25	3	10000	1340000	550000	0	20000	30000	0	0
354	0	7.5	34	219.5	2998.25	534.918	1699.36	3	40000	1300000	400000	0	230000	120000	0	0
355	0	6	34	215.5	2950.5	596.633	81.6968	3	210000	1360000	360000	0	30000	0	0	0
356	0	6	31	191.5	2525.5	1064.54	0	0	510000	1100000	350000	0	0	0	0	0
357	0	6	28	156	2775	1620.72	0	0	890000	770000	130000	0	170000	0	0	0
358	0	6	40	163	2840	1559.31	0	0	200000	640000	780000	0	340000	0	0	0
359	0	3	34	184.5	2511.75	1119.73	1709.57	3	0	0	960000	0	1000000	0	0	0
360	0	3	34	204	2752	815.05	0	0	0	320000	210000	0	1400000	30000	0	0
361	0	1.25	34	207.25	2819.25	784.76	0	0	0	670000	80000	0	1160000	190000	0	0
362	0	0	40	212	2929.5	683.365	0	0	0	480000	80000	0	1210000	190000	0	0
363	0	0	28	197.5	2654	948.076	0	0	0	1170000	60000	0	730000	0	0	0
364	0	0	40	201	2734	851.409	0	0	130000	710000	510000	0	610000	0	0	0
365	0	0	34	187.25	2635.5	1201.07	0	0	270000	1270000	110000	0	310000	0	0	0
366	0	0	28	171.5	2809.75	1355.94	0	0	640000	440000	710000	0	170000	0	0	0
367	0	0	40	181	2564.5	1199.95	0	0	870000	660000	430000	0	0	0	0	0
368	0	0	28	194	2694	975.12	0	0	190000	680000	1230000	0	0	0	0	0
369	0	0	28	219	3112	561.92	0	0	200000	420000	730000	0	610000	0	0	0
370	0	0	28	224.5	3200	497.324	0	0	330000	670000	600000	0	360000	0	0	0
371	0	0	40	229	3256	434.611	0	0	370000	330000	640000	0	620000	0	0	0
372	0	0	28	221.5	3161.75	488.954	0	0	800000	1020000	140000	0	0	0	0	0
373	0	0	29	215.5	3055.5	542.534	0	0	980000	700000	280000	0	0	0	0	0
374	0	0	50	228.25	3240	340.216	0	0	600000	1140000	220000	0	0	0	0	0
375	0	0	56.5	237.25	3344	203.662	1427.87	3	480000	1120000	270000	0	230000	0	0	0
376	0	0	63	239.5	3365	132.826	0	0	0	100000	1170000	0	690000	0	167.605	3
377	0	0	40	240	3369.75	116.269	0	0	0	0	10000	0	1950000	0	2412.78	6
378	0	0	31	240	3374.5	113.524	0	0	0	0	0	0	1880000	80000	1822.77	6
379	0	0	34	240	3377.75	109.991	0	0	100000	0	60000	0	1500000	300000	2191.31	6
380	0	0	34	239	3369.5	137.326	1584.81	1	1250000	160000	110000	0	390000	50000	358.645	1
401	0	10	48	227	3134	374.51	0	0	0	210000	0	0	20000	40000	1470.59	3
402	0	9	51.5	215	2927.67	732.914	0	0	290000	1430000	240000	0	0	0	0	0
403	0	7.5	41	205	2735	881.738	0	0	110000	1080000	770000	0	0	0	0	0
404	0	6	31	195.5	2557.5	978.26	0	0	480000	1000000	610000	0	10000	0	0	0
405	0	6	31	191.5	2484	1002.54	0	0	230000	630000	950000	0	150000	0	0	0
406	0	6	29.5	196.333	2579	1059.63	0	0	1320000	590000	50000	0	0	0	0	0
407	0	6	31	159.5	2790.25	1548.58	0	0	1170000	370000	310000	0	110000	0	0	0
408	0	6	40	172.5	2635.5	1384.15	1334.07	3	0	30000	1240000	0	690000	0	0	0
409	0	0	34	194.5	2579	981.426	273.406	3	0	0	620000	0	1340000	0	0	0
410	0	0	34	197.5	2633	947.468	0	0	0	1230000	140000	0	520000	70000	0	0
411	0	0	34	186	2444.5	1152.94	0	0	0	760000	270000	0	1070000	0	0	0
412	0	0	34	206.5	2832.5	811.212	0	0	0	820000	190000	0	910000	40000	0	0
413	0	0	37	182.5	2554.25	1145.44	0	0	510000	1020000	370000	0	60000	0	0	0
414	0	0	28	170.5	2700.5	1313.17	0	0	1270000	180000	500000	0	10000	0	0	0
415	0	0	31	173	2784	1349.27	0	0	1070000	530000	210000	0	150000	0	0	0
416	0	0	28	163.5	2960.5	1567.41	0	0	850000	670000	440000	0	0	0	0	0
417	0	0	34	183	2542	1126.71	0	0	70000	1040000	850000	0	0	0	0	0
418	0	0	34	210	2945	753.965	0	0	80000	1010000	920000	0	90000	0	0	0
419	0	0	28	211.5	2985.5	737.748	0	0	860000	280000	110000	0	710000	0	0	0
420	0	0	37	211.5	2986.25	682.835	0	0	140000	490000	560000	0	770000	0	0	0
421	0	0	28	224	3206.5	440.928	0	0	90000	440000	560000	0	870000	0	0	0
422	0	0	28	228	3261.5	376.068	0	0	1020000	620000	110000	0	210000	0	0	0
423	0	0	31.5	223	3200	436.79	0	0	640000	1000000	320000	0	0	0	0	0
424	0	5.5	63	232	3309.5	294.313	0	0	420000	1350000	190000	0	0	0	0	0
425	0	6	56.5	236.25	3356.5	194.463	1420.91	3	150000	740000	1060000	0	150000	0	0	0
426	0	0	56.5	238	3376.5	145.043	0	0	0	0	1580000	0	380000	0	0	0
427	1	0	40	239.333	3383.67	126.659	0	0	0	0	880000	0	1080000	0	1635.08	6
428	0	0	40	240	3385	114.176	0	0	0	0	190000	0	1770000	0	1879.27	3
429	0	0	40	240	3387	107.614	0	0	0	0	0	280000	1510000	170000	754.562	6
430	0	0	34	240	3390	99.5016	0	0	0	0	0	0	1710000	250000	1778.69	3
431	0	0	40	239.5	3382.75	111.207	1649.65	2	760000	0	0	0	1190000	10000	0	0
432	0	0	37	238.75	3375.25	130.784	986.464	3	1580000	0	0	0	380000	0	1555.65	1
451	0	7.5	30	225	3121	433.959	0	0	40000	390000	160000	0	50000	110000	1501.25	3
452	0	7	30	209.333	2844.33	693.298	0	0	320000	1110000	530000	0	0	0	0	0
453	0	6.5	34	195	2549	1031.71	0	0	240000	1240000	290000	0	190000	0	0	0
454	0	5.5	28	166.75	2626	1565.74	0	0	1470000	350000	280000	0	0	0	0	0
455	0	4.5	28	166.75	2662	1523.99	0	0	200000	340000	1370000	0	50000	0	0	0
456	0	6	31	161.5	2696.5	1589.02	0	0	1460000	300000	200000	0	0	0	0	0
457	0	0	34	165.25	2761	1574.74	211.343	3	650000	70000	870000	0	370000	0	0	0
458	0	0	46	181	2491.5	1166.75	1469.67	3	0	10000	750000	0	1180000	20000	0	0
459	0	0	40	190	2526	983.218	0	0	0	590000	210000	0	1130000	30000	0	0
460	0	0	40	194	2584	1084.77	0	0	270000	1180000	100000	0	410000	0	0	0
461	0	0	34	173.25	2640.5	1270.82	0	0	160000	740000	830000	0	370000	0	0	0
462	0	0	28	192	2565	1025.98	0	0	10000	1000000	520000	0	430000	0	0	0
463	0	0	34	179	2567.5	1277.53	0	0	480000	1190000	240000	0	50000	0	0	0
464	0	0	28	157.5	2900.5	1630.49	0	0	1060000	640000	220000	0	40000	0	0	0
465	0	0	28	158.5	2929	1617.05	0	0	1400000	130000	430000	0	0	0	0	0
466	0	0	28	156	2895.25	1665.77	0	0	820000	680000	460000	0	0	0	0	0
467	0	0	28	187.5	2619.5	1198.05	0	0	160000	940000	860000	0	0	0	0	0
468	0	0	40	192.75	2676.25	1019.45	0	0	770000	800000	490000	0	40000	0	0	0
469	0	0	40	193	2687.5	997.019	0	0	950000	790000	180000	0	40000	0	0	0
470	0	0	34	204.75	2882.5	755.475	0	0	230000	1270000	460000	0	0	0	0	0
471	0	0	28	218.333	3148.67	560.934	0	0	800000	810000	320000	0	30000	0	0	0
472	0	0	30	217.667	3139.33	539.774	0	0	1220000	600000	70000	0	70000	0	0	0
473	0	3	40	229.25	3298.75	337.247	0	0	670000	930000	130000	0	230000	0	0	0
474	0	6.25	50	229	3293	270.415	773.801	3	360000	1060000	400000	0	140000	0	0	0
475	0	6.5	50	237	3378.5	171.111	1619.04	3	0	210000	1280000	0	610000	0	125.06	2
476	1	6.25	28	238	3389	152.95	0	0	0	0	1310000	0	650000	0	686.282	3
477	0	6	40	239	3394	135.492	0	0	0	0	1140000	0	820000	0	2041.02	4
478	1	0	34	240	3396	120.269	0	0	0	0	580000	0	1380000	0	1682.37	4
479	0	0	46	240	3397.25	111.875	0	0	0	0	0	50000	1900000	10000	1742.73	6
480	0	0	34	240	3398.25	102.301	0	0	0	0	0	20000	1640000	300000	1541.43	6
481	0	0	34	240	3397	101.531	0	0	0	0	0	0	1420000	540000	4461.54	12
482	0	0	40	240	3394.75	103.55	629	3	0	0	0	0	1960000	0	2362.83	9
483	0	0	34	240	3391.5	108.085	1615.46	3	600000	40000	80000	0	1380000	0	1225.92	5
484	0	0	34	239.25	3383.75	120.354	1014.3	3	1290000	130000	290000	0	250000	0	1527.19	2
501	0	7	30	224.5	3135.5	555.942	0	0	0	840000	40000	0	220000	40000	1709.91	3
502	0	7	30	201	2693.75	967.028	0	0	30000	1020000	880000	0	170000	0	0	0
503	0	6	31	187	2513.25	1068.37	0	0	210000	1490000	310000	0	90000	0	0	0
504	0	5	28	161	2753	1531.93	0	0	1710000	490000	40000	0	10000	0	0	0
505	0	2.5	28	145.75	2654.5	1889.04	0	0	770000	580000	750000	0	0	0	0	0
506	0	5	34	146.5	2673	1867.3	0	0	650000	640000	730000	0	80000	0	0	0
507	0	0	34	161	2767.5	1528.78	1797.33	3	0	140000	1530000	0	430000	0	0	0
508	0	0	43	175	2558	1267.77	0	0	0	880000	550000	0	670000	0	0	0
509	0	0	40	178	2488	1256.53	0	0	20000	710000	470000	0	900000	0	0	0
510	0	0	28	184	2410	1202.45	0	0	1120000	520000	320000	0	140000	0	0	0
511	0	0	28	164.5	2840	1547.88	0	0	1320000	300000	470000	0	160000	0	0	0
512	0	0	28	176.75	2587.25	1326.07	0	0	430000	830000	680000	0	160000	0	0	0
513	0	0	28	169	2825	1411.49	0	0	1650000	260000	190000	0	0	0	0	0
514	0	0	28	169.25	2776.5	1372.9	0	0	690000	250000	1150000	0	10000	0	0	0
515	0	0	28	183	2607.5	1170.6	0	0	330000	500000	1210000	0	60000	0	0	0
516	0	0	28	171.25	2790.25	1401.81	0	0	1020000	730000	320000	0	30000	0	0	0
517	0	0	28	185	2632.5	1157.45	0	0	390000	1180000	530000	0	0	0	0	0
518	0	0	31	190.5	2703	1022.84	0	0	140000	1150000	940000	0	20000	0	0	0
519	0	0	28	210.5	3000	764.838	0	0	370000	1260000	350000	0	120000	0	0	0
520	0	0	31	216	3110.75	610.035	0	0	420000	1220000	430000	0	30000	0	0	0
521	0	0	29	221	3200	468.505	0	0	600000	1350000	150000	0	0	0	0	0
522	0	0	30	221	3210	473.251	0	0	1050000	1020000	30000	0	0	0	0	0
523	0	6	39.5	230	3325	350.666	0	0	470000	1380000	250000	0	0	0	0	0
524	0	7	50	235.5	3380.5	195.821	1819.58	3	70000	650000	160000	0	1220000	0	1311.98	2
525	0	7	52.25	236.75	3391.5	170.931	0	0	0	0	490000	0	1760000	0	2767.69	4
526	0	7	37	237.5	3398.5	158.455	0	0	0	0	610000	0	1490000	0	2164.11	4
527	1	6	37	238.25	3404.25	145.351	0	0	0	0	1220000	0	880000	0	1615.16	3
528	0	2.5	37	239	3408.33	130.722	0	0	0	0	250000	10000	1840000	0	110.56	3
529	0	0	40	240	3409.33	114.744	0	0	0	0	140000	220000	1740000	0	1176.42	3
530	0	0	37	240	3410	106.397	0	0	0	0	0	200000	1900000	0	1988.84	6
531	0	0	40	240	3409	104.998	0	0	0	0	480000	220000	1150000	250000	3504.4	9
532	0	0	34	240	3404.5	103.921	0	0	0	0	0	0	1680000	420000	4988.3	13
533	0	0	46	240	3398	102.41	0	0	0	0	0	0	2200000	50000	2083.4	6
534	0	0	34	240	3393.5	106.488	477.541	3	180000	20000	380000	0	1470000	50000	2179.51	6
535	0	0	34	239	3385	113.544	2180.77	2	670000	20000	1200000	0	160000	50000	846.86	3
551	0	7	30	216.667	3018	594.503	0	0	0	450000	0	0	180000	30000	1813.07	5
552	0	6.5	43	192.667	2571.33	1034.01	0	0	80000	1030000	290000	0	560000	0	0	0
553	0	6	28	169.75	2629.75	1491.26	0	0	1050000	260000	610000	0	40000	0	0	0
554	0	2.5	34	158	2741.5	1656.73	0	0	1280000	200000	560000	0	60000	0	0	0
555	0	1.25	46	162.667	2745	1620.2	263.245	3	140000	70000	1100000	0	650000	0	0	0
556	0	0	40	163	2777	1523.29	2074.5	6	450000	270000	910000	0	330000	0	0	0
557	0	0	34	154	2766.5	1692.74	1315.61	6	500000	320000	1020000	0	120000	0	0	0
558	0	0	31	160	2810	1620.41	0	0	470000	430000	940000	0	120000	0	0	0
559	0	0	28	172.25	2648	1408.05	0	0	560000	550000	660000	0	190000	0	0	0
560	0	0	28	159	2789.33	1654.27	0	0	1620000	100000	240000	0	0	0	0	0
561	0	0	28	162.333	2832	1499.53	0	0	1120000	170000	710000	0	100000	0	0	0
562	0	0	28	177.25	2548.5	1282.54	0	0	210000	220000	860000	0	670000	0	0	0
563	0	0	28	179	2504.5	1236.56	0	0	490000	430000	600000	0	440000	0	0	0
564	0	0	28	187.5	2712.75	1130.53	0	0	170000	100000	970000	0	720000	0	0	0
565	0	0	28	204.5	2872.5	852.297	0	0	110000	920000	550000	0	380000	0	0	0
566	0	0	40	199	2781.75	902.959	0	0	320000	1300000	300000	0	40000	0	0	0
567	0	0	28	209	2978	739.436	0	0	300000	1050000	420000	0	190000	0	0	0
568	0	0	28	207.5	2944	759.721	0	0	510000	530000	630000	0	430000	0	0	0
569	0	0	40	213	3063	634.057	0	0	290000	1200000	360000	0	110000	0	0	0
570	0	0	34	225	3280	489.3	0	0	400000	950000	470000	0	140000	0	0	0
571	0	0	30	226.25	3289.75	379.11	0	0	860000	970000	30000	0	100000	0	0	0
572	0	0	30	226.5	3301	347.53	0	0	970000	740000	120000	0	130000	0	0	0
573	0	3	36	227.5	3308.5	372.703	0	0	760000	860000	340000	0	0	0	0	0
574	0	6.75	50	236.5	3401	203.945	1316.24	3	150000	440000	1200000	0	170000	0	0	0
575	0	7	48	237	3408.25	172.856	1846.89	6	0	0	1720000	0	380000	0	0	0
576	0	7	34	237.5	3413.5	161.764	1240.2	2	0	0	1770000	0	190000	0	0	0
577	1	6	46	238	3417.25	146.125	0	0	0	0	1700000	0	260000	0	0	0
578	0	4.25	34	238.75	3419.75	135.046	0	0	0	0	1410000	0	550000	0	0	0
579	0	3	40	239	3421	128.281	0	0	0	0	1500000	150000	310000	0	992.066	3
580	0	0	40	240	3417	114.732	0	0	0	0	0	80000	1830000	50000	2488.33	6
581	0	0	28	240	3417	105.896	0	0	0	0	580000	70000	1230000	80000	1465.15	3
582	0	0	34	240	3412	103.954	0	0	0	0	0	0	1190000	770000	2468.01	8
583	0	2.5	34	240.5	3405.5	98.4197	0	0	0	0	0	0	1370000	730000	2237.94	9
584	0	2.5	34	240	3399.5	100.804	0	0	0	0	0	0	1320000	640000	3209.02	9
585	0	0	40	240	3392	96.1254	0	0	10000	0	0	0	1140000	810000	3728.06	9
586	0	0	34	239.75	3383.25	107.408	1594.19	1	820000	250000	0	0	860000	30000	1132.15	3
601	0	7	36	215.75	3024.75	584.906	0	0	0	150000	0	0	70000	0	1520.44	3
602	0	7	43	194	2581	953.218	0	0	90000	1430000	110000	0	330000	0	0	0
603	0	6	34	168	2676	1427.65	0	0	840000	110000	460000	0	550000	0	0	0
604	0	6	34	168	2686	1352.66	380.417	3	0	70000	440000	0	1590000	0	0	0
605	0	2.5	34	180	2504	1208.06	1653.45	3	0	0	290000	0	1670000	0	0	0
606	0	0	40	182	2458	1179.75	0	0	60000	680000	610000	0	610000	0	0	0
607	0	0	34	167	2690.5	1467.9	1165.43	3	650000	590000	520000	0	200000	0	0	0
608	0	0	34	150.5	2741.5	1696.02	587.018	3	720000	110000	1070000	0	60000	0	0	0
609	0	0	28	158.25	2766.75	1737.55	0	0	1090000	650000	210000	0	10000	0	0	0
610	0	0	28	145.75	2678.25	1824.35	0	0	670000	290000	1000000	0	0	0	0	0
611	0	0	34	160	2819.5	1609.73	0	0	440000	270000	1310000	0	80000	0	0	0
612	0	0	40	171.5	2705.25	1344.03	0	0	0	580000	900000	0	480000	0	0	0
613	0	0	40	180	2595.5	1153.86	0	0	90000	720000	640000	0	510000	0	0	0
614	0	0	28	195	2692.67	916.644	0	0	70000	390000	820000	0	670000	10000	437.865	2
615	0	0	28	214	3086	639.722	0	0	130000	850000	410000	0	430000	130000	1649.33	4
616	0	0	40	217	3155.5	586.355	0	0	520000	910000	230000	0	300000	0	1305.99	3
617	0	0	28	219.5	3193.5	553.854	0	0	170000	730000	560000	0	500000	0	0	0
618	0	0	40	217.667	3160.33	441.567	0	0	190000	760000	590000	0	560000	0	0	0
619	0	0	40	221.5	3238.75	426.516	0	0	390000	660000	280000	0	630000	0	0	0
620	0	0	36.5	213.5	3094.5	559.986	0	0	1110000	770000	60000	0	20000	0	0	0
621	0	0	30	219.75	3221.75	511.365	0	0	1170000	650000	140000	0	0	0	0	0
622	0	0	30	225	3305	406.267	0	0	570000	1120000	270000	0	0	0	0	0
623	0	0	36	233	3390	246.912	0	0	400000	890000	330000	0	340000	0	0	0
624	0	5.5	50	237	3423	197.133	1217.48	3	100000	1080000	540000	0	240000	0	0	0
625	0	9	54.5	237.5	3425.25	161.744	282.369	3	0	0	1660000	0	440000	0	63.485	3
626	0	8.5	34	238.333	3429.67	144.522	0	0	0	0	1060000	0	900000	0	1475.72	3
627	0	7	34	239	3429	131.019	0	0	0	0	770000	0	1190000	0	1475.72	3
628	0	6	34	239	3430.5	123.148	0	0	0	0	280000	0	1660000	20000	3182.66	6
629	0	5	40	239	3429	119.59	0	0	0	0	180000	0	1670000	110000	1363.97	6
630	0	0	28	239.5	3425.75	118.019	0	0	70000	110000	330000	0	1390000	60000	1135.11	3
631	0	0	28	239.5	3422	112.306	0	0	590000	520000	330000	0	390000	130000	0	0
632	0	0	28	240	3419.5	102.908	0	0	0	250000	330000	0	1300000	80000	1353.59	3
633	0	5	28	240	3413.5	98.6406	0	0	0	0	20000	0	1740000	340000	3293.56	6
634	0	5	34	240.25	3408.5	95.3162	0	0	0	0	0	0	480000	1480000	1793.42	3
635	0	0	40	240.5	3398.75	95.9861	0	0	0	0	0	0	1470000	490000	1241.71	5
636	0	0	34	240	3389.5	91.5735	0	0	0	0	0	0	1960000	0	723.381	3
637	0	0	34	240	3379.25	94.1931	374.407	2	0	320000	80000	0	1540000	20000	2388.25	6
638	0	0	34	240	3367	99.8573	1628.84	3	570000	530000	220000	0	540000	100000	2104.28	6
639	0	0	34	240	3352	103.834	845.378	3	840000	890000	0	0	140000	90000	443.564	3
651	0	7.5	36	207.5	2884.5	614.376	0	0	0	0	0	0	0	0	776.001	3
652	0	7	36	200.5	2727	746.381	245.422	2	0	420000	20000	0	520000	0	1029.53	3
653	0	4.25	37	190.25	2569.25	986.291	2446.55	4	0	500000	210000	0	1220000	0	0	0
654	0	0	34	194	2619	929.03	1285.1	3	0	150000	100000	0	1850000	0	0	0
655	0	0	34	195	2629.5	965.809	0	0	0	550000	140000	0	1270000	0	0	0
656	0	0	38.5	181.5	2445.5	1246.5	0	0	570000	930000	270000	0	190000	0	0	0
657	0	0	34	154.75	2683.5	1809.04	0	0	1750000	70000	140000	0	0	0	0	0
658	0	0	34	150	2713.75	1791.77	1431.1	3	520000	320000	1080000	0	40000	0	0	0
659	0	0	28	143	2642.5	1847.76	0	0	1770000	50000	140000	0	0	0	0	0
660	0	0	24.5	145	2675.25	1920.49	0	0	1000000	150000	750000	0	60000	0	0	0
661	0	0	24.5	149	2758	1763.15	0	0	80000	450000	1430000	0	140000	0	0	0
662	0	0	21	156.5	2843	1621.64	0	0	0	920000	650000	0	390000	0	0	0
663	0	0	24.5	171	2742	1431.72	0	0	30000	260000	1590000	0	80000	0	0	0
664	0	0	24.5	193	2676.33	1054.53	0	0	320000	880000	760000	0	0	0	1959.27	3
665	0	0	37	197	2770.5	960.465	0	0	170000	1120000	370000	0	300000	0	460.328	3
666	0	0	40	204.75	2922.75	845.589	0	0	900000	720000	340000	0	0	0	331.72	3
667	0	0	35.5	213.75	3101.5	617.864	0	0	400000	1050000	290000	0	220000	0	1544.75	3
668	0	0	43	218.5	3196	576.726	0	0	650000	530000	460000	0	460000	0	1427.41	3
669	0	0	30	222	3265.5	446.383	0	0	870000	740000	90000	0	260000	0	1596.13	3
670	0	0	36.5	229.5	3363.5	387.254	0	0	1110000	740000	20000	0	90000	0	1427.24	3
671	0	0	36.5	228.75	3356.75	339.408	0	0	760000	950000	130000	0	120000	0	1444.16	3
672	0	0	36.5	234	3410.5	234.331	0	0	320000	830000	70000	0	740000	0	1475.05	3
673	0	2.5	39.75	236.333	3431	181.49	0	0	40000	130000	50000	0	1740000	0	1440.21	3
674	0	6	50	238	3433	160.453	1427.88	3	0	0	0	0	1960000	0	1999.92	6
675	0	9.5	52.5	238	3435.5	150.943	0	0	0	10000	70000	0	2020000	0	2878.85	6
676	0	10	37	238	3439.67	141.2	0	0	0	0	50000	0	1910000	0	1477.42	3
677	0	9	28	239	3438.5	133.566	0	0	0	0	150000	0	1790000	20000	1452.75	3
678	0	6.5	31	238.75	3437.75	128.377	0	0	0	0	910000	0	1000000	50000	1438.03	3
679	0	2.5	40	239	3437.5	128.211	0	0	420000	0	1400000	0	130000	10000	822.751	3
680	0	0	28	239	3434.75	129.191	0	0	1580000	150000	230000	0	0	0	0	0
681	0	0	28	239	3433.5	120.189	0	0	1620000	340000	0	0	0	0	0	0
682	0	0	37	239.25	3428	106.657	0	0	70000	1300000	200000	0	390000	0	0	0
683	0	0	28	240	3421.33	96.283	0	0	0	30000	450000	0	1320000	300000	77.5282	3
684	0	0	28	240	3415	93.9304	0	0	0	0	0	0	1660000	300000	1920.61	3
685	0	0	29.5	240	3406	91.7719	0	0	0	0	0	0	1240000	720000	1859.05	6
686	0	0	28	240	3395	87.8339	0	0	0	0	0	0	1480000	480000	0	0
687	0	0	44.5	240.5	3385.5	87.6278	0	0	0	0	10000	0	1910000	40000	2648.39	8
688	0	0	40	241	3375	87.0767	0	0	0	0	120000	0	1840000	0	2863.08	6
689	0	0	40	241	3357	85.4959	783.457	3	0	40000	110000	0	1810000	0	2875.65	6
690	0	0	34	240.5	3343	89.4883	1628.84	2	0	690000	510000	0	900000	0	932.03	3
701	0	7	36	190.75	2584.25	0	360.61	2	0	0	0	0	0	0	0	0
702	0	6	36	205.5	2860	667.821	1576.37	3	0	0	0	0	0	0	1263.91	3
703	0	3	34	204.25	2845.5	867.803	2903.76	4	0	490000	550000	0	510000	0	401.746	3
704	0	0	34	190.5	2592.5	1042.84	105.841	2	0	900000	490000	0	710000	0	0	0
705	0	0	28	177.75	2568.5	1294.78	0	0	0	1350000	210000	0	400000	0	0	0
706	0	0	31	160	2652.33	1473.97	0	0	1230000	270000	360000	0	100000	0	0	0
707	0	0	34	140	2514	2022.13	802.582	3	1780000	0	180000	0	0	0	0	0
708	0	0	34	137.5	2539	2011.78	675.842	3	1450000	280000	230000	0	0	0	0	0
709	0	0	21	141	2601	1943.24	0	0	1410000	130000	420000	0	0	0	0	0
710	0	0	21	161.5	2811.5	1588.13	0	0	50000	320000	1570000	0	20000	0	0	0
711	0	0	21	164	2798.5	1476.04	0	0	40000	340000	1440000	0	280000	0	928.714	3
712	0	0	21	164.75	2814	1468.58	0	0	0	950000	700000	0	310000	0	144.14	3
713	0	0	21	167.5	2759	1376.09	0	0	180000	400000	1180000	0	200000	0	1288.79	3
714	0	0	21	178	2568.5	1257.97	0	0	820000	500000	550000	0	90000	0	1905.65	3
715	0	0	21	187	2664.25	1098.45	0	0	100000	390000	1240000	0	230000	0	0	0
716	0	0	43	190	2662.5	976.463	0	0	320000	1280000	360000	0	0	0	0	0
717	0	0	30	209	3037.5	717.303	0	0	870000	1000000	80000	0	10000	0	0	0
718	0	0	43	208.5	3036.5	710.234	0	0	740000	780000	500000	0	80000	0	0	0
719	0	0	43	224	3294.5	450.717	0	0	680000	1120000	160000	0	0	0	0	0
720	0	0	30	225	3333	365.894	0	0	920000	990000	40000	0	10000	0	0	0
721	0	0	30	232.5	3409	272.869	0	0	220000	1620000	80000	0	40000	0	0	0
722	0	0	43	236	3436	205.595	0	0	530000	1270000	0	0	160000	0	0	0
723	0	6	33	236.333	3442.67	180.779	0	0	10000	130000	90000	0	1730000	0	1713.56	3
724	0	8	63	237	3445	170.738	723.756	3	0	0	1040000	0	920000	0	913.723	3
725	0	10	61	237.5	3446.5	153.993	734.675	3	0	0	1540000	0	560000	0	0	0
726	0	9.5	53	238	3447.5	147.211	0	0	0	0	950000	0	1010000	0	0	0
727	0	8	28	238.5	3448.5	138.112	0	0	0	0	660000	0	1300000	0	0	0
728	0	6	28	238.25	3447.75	131.774	0	0	0	0	1630000	20000	310000	0	0	0
729	0	0	28	238.5	3446	126.025	0	0	250000	300000	1330000	0	80000	0	0	0
730	0	0	28	238.75	3444.5	124.747	0	0	1500000	460000	0	0	0	0	0	0
731	0	0	28	239.5	3441.5	120.791	0	0	1470000	490000	0	0	0	0	0	0
732	0	0	40	239.333	3437.67	111.234	0	0	1120000	840000	0	0	0	0	0	0
733	0	0	40	240	3426.5	102.654	0	0	720000	560000	320000	0	500000	0	0	0
734	0	0	28	240	3419	91.3235	0	0	30000	50000	100000	0	1780000	0	0	0
735	0	0	28	240	3410	89.4773	0	0	0	0	10000	0	1580000	370000	2042.65	6
736	0	0	28	240	3401.5	85.8913	0	0	0	0	0	0	1610000	350000	2263.15	6
737	0	0	34	240	3390.75	83.8162	0	0	0	0	10000	0	1120000	830000	1267.74	6
738	0	0	46	240.5	3380.5	85.0258	0	0	0	0	80000	0	1700000	180000	1512.57	3
739	0	0	34	240.25	3368	85.1341	0	0	0	0	0	0	1920000	40000	1471.96	3
740	0	0	40	240.333	3352	82.6531	0	0	0	0	0	0	2080000	20000	2126.94	6
741	0	0	46	240	3338.33	85.3105	1558.87	1	0	20000	880000	0	1060000	0	1188.04	3
751	0	6.5	36	172.75	2573.25	0	0	0	0	0	0	0	0	0	0	0
752	0	5	35	187.5	2524.5	661.648	0	0	0	0	40000	0	0	0	0	0
753	0	1.25	34	200.5	2783.5	840.128	0	0	0	510000	230000	0	680000	0	1875.55	3
754	0	0	40	191	2614	1106.48	0	0	0	1020000	260000	0	820000	0	0	0
755	0	0	28	167.5	2636.5	1479.28	0	0	960000	640000	260000	0	100000	0	0	0
756	0	0	31	147.5	2670.5	1803.25	0	0	1040000	200000	720000	0	0	0	0	0
757	0	0	34	138	2525	2003.46	1302.44	3	1300000	50000	520000	0	90000	0	0	0
758	0	0	31	127.5	2305.25	2127.35	440.691	3	1590000	280000	90000	0	0	0	0	0
759	0	0	21	145.5	2672.5	1872.44	0	0	590000	260000	1080000	0	30000	0	1407.89	2
760	0	0	21	156.75	2785	1656.81	0	0	730000	100000	1120000	0	10000	0	1668.68	3
761	0	0	21	156.5	2816	1678.74	0	0	280000	150000	1590000	0	80000	0	551.711	3
762	0	0	21	156.75	2824.25	1638.79	0	0	180000	660000	1090000	0	30000	0	1298.49	3
763	0	0	21	163	2807.33	1537.67	0	0	1070000	510000	360000	0	20000	0	180.645	3
764	0	0	21	168	2761.67	1442.71	0	0	450000	300000	1210000	0	0	0	0	0
765	0	0	21	204	2940	817.074	0	0	130000	790000	1030000	0	10000	0	0	0
766	0	0	23	212.5	3117.5	678.698	0	0	730000	1230000	0	0	0	0	0	0
767	0	0	26.5	217	3191	585.034	0	0	550000	1340000	70000	0	0	0	0	0
768	0	0	30	221	3287	436.054	0	0	880000	1000000	220000	0	0	0	0	0
769	0	0	36.5	231.5	3414.5	278.187	0	0	220000	1110000	400000	0	230000	0	0	0
770	0	0	30	234	3434.5	226.365	0	0	0	350000	1170000	0	440000	0	0	0
771	0	0	36.5	235.25	3442.5	211.164	0	0	0	50000	750000	0	1160000	0	945.471	3
772	0	2.75	30	235.667	3451	198.363	0	0	0	10000	50000	0	1900000	0	1646.43	3
773	0	6	53	236	3451.33	185.908	0	0	0	0	750000	0	1210000	0	937.589	6
774	0	7	63	236.75	3457.5	172.196	0	0	0	0	510000	0	1450000	0	1472.03	3
775	0	8	51.25	238	3460.5	153.106	1421.18	3	0	0	190000	50000	1860000	0	1456.13	3
776	0	8	53	238.25	3460	142.483	0	0	0	0	220000	0	1740000	0	1432.23	3
777	0	7	40	238.5	3459.5	130.153	0	0	0	0	0	0	1960000	0	1451.97	3
778	0	5.75	31	238.75	3458.75	121.089	0	0	0	0	360000	140000	1460000	0	1865.98	3
779	0	0	28	239	3454	122.739	0	0	30000	130000	800000	130000	870000	0	0	0
780	0	0	28	238	3451.5	125.19	0	0	880000	700000	380000	0	0	0	0	0
781	0	0	28	239	3446.5	122.367	0	0	1630000	290000	40000	0	0	0	0	0
782	0	0	28	239	3440	117.204	0	0	1330000	630000	0	0	0	0	0	0
783	0	0	34	239.5	3434.75	113.137	0	0	1730000	280000	90000	0	0	0	0	0
784	0	0	28	239	3425.5	107.215	0	0	1020000	450000	450000	0	40000	0	0	0
785	0	0	28	239.75	3417.75	100.772	0	0	260000	240000	780000	0	640000	40000	0	0
786	0	0	28	240	3409	85.7467	0	0	0	0	60000	0	1820000	80000	2360.71	6
787	0	0	28	240.5	3399.75	83.793	0	0	0	0	0	0	1560000	400000	3009.09	9
788	0	0	28	240	3388	83.0234	0	0	0	0	0	0	1330000	630000	2950.08	6
789	0	0	28	240.25	3377	85.3854	0	0	0	0	0	0	1310000	650000	1989.92	6
790	0	0	32.5	240.25	3359.5	81.9684	0	0	0	0	0	0	2010000	90000	1151.93	7
791	0	0	40	240	3343	81.7417	0	0	0	0	0	0	1960000	0	3221.16	5
792	0	0	40	240	3329	85.423	1778.76	2	0	90000	390000	0	1480000	0	388.717	3
801	0	5	36	165.5	2659	1442.34	0	0	0	0	0	0	0	0	0	0
802	0	0	30	180	2504	1235	0	0	0	380000	250000	0	780000	0	0	0
803	0	0	31	189.5	2578	1005.16	0	0	180000	640000	170000	0	950000	0	244.744	3
804	0	0	40	188	2560.33	1116.34	0	0	10000	1100000	180000	0	810000	0	1600.08	3
805	0	0	40	183	2537.5	1123.98	0	0	340000	890000	370000	0	360000	0	1464.41	3
806	0	0	31	174.25	2624	1292.62	0	0	370000	620000	870000	0	100000	0	883.237	3
807	0	0	28	161	2755.5	1503.71	0	0	1200000	90000	620000	0	50000	0	0	0
808	0	0	28	148.5	2684.75	1787.94	1846.33	3	1560000	200000	180000	0	20000	0	0	0
809	0	0	28	138.5	2539	2003.23	0	0	1000000	370000	450000	0	140000	0	0	0
810	0	0	21	145	2654.25	1837.6	0	0	650000	320000	980000	0	10000	0	0	0
811	0	0	21	162.5	2814.5	1501.73	0	0	20000	140000	1890000	0	50000	0	1405.42	2
812	0	0	21	173	2692.25	1369.87	0	0	260000	290000	1280000	0	130000	0	460.915	3
813	0	0	21	176.25	2722.5	1327.97	0	0	390000	350000	1180000	0	40000	0	0	0
814	0	0	21	181	2575	1204.19	0	0	420000	470000	1000000	0	70000	0	0	0
815	0	0	21	209	3060	755.817	0	0	410000	720000	810000	0	20000	0	0	0
816	0	0	23	217	3231	575.226	0	0	500000	1330000	130000	0	0	0	0	0
817	0	0	23	222.25	3316.75	460.128	0	0	420000	1330000	80000	0	130000	0	0	0
818	0	0	30	228.5	3400	335.44	0	0	110000	700000	620000	0	670000	0	0	0
819	0	0	43	232.25	3432.5	266.002	0	0	0	0	1360000	0	600000	0	0	0
820	0	0	30	233.5	3445.5	233.81	0	0	0	0	1000000	0	960000	0	926.026	6
821	0	0	43	234.25	3454.25	217.055	0	0	0	0	310000	0	1650000	0	2442.49	6
822	0	5.5	30	235.25	3460	202.973	0	0	0	0	190000	0	1770000	0	1557.29	3
823	0	6	46.5	235.5	3464.5	195.531	0	0	0	0	580000	470000	910000	0	855.053	3
824	0	6.5	63	236.25	3467.25	181.056	0	0	0	0	1380000	160000	420000	0	0	0
825	0	7	48	237	3470	159.717	1421.18	3	0	0	1500000	250000	350000	0	0	0
826	1	6.5	40	238	3469.5	145.008	0	0	0	0	1610000	0	350000	0	0	0
827	0	6	28	239	3468	135.833	0	0	0	0	960000	0	1000000	0	0	0
828	0	6	46	239	3465.5	126.437	0	0	0	0	300000	0	1660000	0	449.436	3
829	0	0	34	239	3460.5	116.429	0	0	0	0	230000	160000	1570000	0	1247.06	3
830	0	0	31	239	3457.5	118.027	0	0	160000	750000	810000	0	240000	0	0	0
831	0	0	28	238.75	3453	118.456	0	0	530000	550000	430000	0	450000	0	0	0
832	0	0	28	239	3448	111.908	0	0	380000	1310000	0	0	270000	0	0	0
833	0	0	28	239.5	3441.5	103.036	0	0	230000	820000	760000	0	290000	0	0	0
834	0	5	28	240	3433.5	101.27	0	0	0	50000	1640000	0	270000	0	0	0
835	0	5	28	240	3425.5	98.8517	0	0	50000	0	1580000	0	330000	0	0	0
836	0	0	28	240	3416.5	90.0566	0	0	0	0	660000	0	1280000	20000	0	0
837	0	0	40	240	3406.5	83.1637	0	0	0	0	40000	0	1920000	0	482.058	3
838	0	0	40	240	3391.5	83.5601	0	0	0	0	0	0	1960000	0	2511.84	6
839	0	0	40	240	3379	81.9565	0	0	0	0	220000	0	1410000	330000	1885.44	6
840	0	0	28	240.5	3367	79.9504	0	0	0	0	300000	0	660000	1140000	4013.16	12
841	0	0	34	241	3351	79.7203	0	0	0	0	0	0	1910000	50000	2040.61	6
842	0	0	34	240.75	3338.25	80.6213	153.001	3	0	0	280000	0	1680000	0	3125.75	11
843	0	0	46	240	3324	86.0689	1899.94	3	0	0	250000	0	1710000	0	139.449	2
851	0	0	40	164.5	2649.5	1739.88	0	0	0	0	0	0	0	0	0	0
852	0	0	30	162.667	2666.67	1630.58	0	0	10000	580000	580000	0	670000	0	0	0
853	0	0	28	182	2557.67	1259.01	0	0	580000	300000	570000	0	650000	0	0	0
854	0	0	28	159.25	2693.75	1608.24	0	0	1200000	370000	570000	0	110000	0	0	0
855	0	0	21	174.5	2592	1427.15	0	0	510000	320000	970000	0	300000	0	0	0
856	0	0	24.5	164	2719	1513.93	0	0	1170000	280000	620000	0	30000	0	1036.47	4
857	0	0	28	156	2756.5	1673.36	0	0	1870000	80000	150000	0	0	0	774.998	3
858	0	0	28	142.25	2593.5	1929.57	515.17	3	2010000	20000	70000	0	0	0	0	0
859	0	0	28	131.5	2401	2139.3	1739.62	3	1700000	170000	230000	0	0	0	0	0
860	0	0	28	143.75	2632.5	1902.52	1507	3	1320000	230000	550000	0	0	0	0	0
861	0	0	28	158	2817.5	1572.32	606.463	3	460000	200000	1490000	0	100000	0	0	0
862	0	0	21	189	2655	1217.35	0	0	180000	250000	1530000	0	130000	10000	1318.53	3
863	0	0	21	200	2870.5	866.896	0	0	120000	360000	920000	0	680000	20000	769.533	3
864	0	0	21	185.5	2667	1003.35	0	0	160000	590000	690000	0	660000	0	0	0
865	0	0	21	201.75	2922.25	799.542	0	0	530000	640000	810000	0	120000	0	0	0
866	0	0	34	211	3123.5	607.675	0	0	520000	1260000	320000	0	0	0	0	0
867	0	0	23	218.75	3271.25	459.229	0	0	410000	1230000	460000	0	0	0	0	0
868	0	0	30	226	3388.5	357.373	0	0	130000	940000	900000	0	280000	0	0	0
869	0	0	30	231.25	3442.25	265.261	0	0	30000	360000	60000	0	1650000	0	1206.79	3
870	0	0	30	232.75	3458	250.413	0	0	0	1010000	0	0	1090000	0	1097.74	5
871	0	5	43	234	3466	230.675	0	0	0	320000	310000	0	1470000	0	0	0
872	1	5.5	30	234.25	3471	213.118	0	0	0	0	1030000	0	1070000	0	0	0
873	0	7	43	235	3471	204.772	0	0	0	0	1570000	0	530000	0	0	0
874	0	7	50	235.5	3475	185.534	0	0	0	0	940000	270000	890000	0	0	0
875	0	7	48	237	3478	163.542	2295.22	6	0	0	1340000	0	910000	0	1013.63	2
876	0	7	59	237.75	3475.5	148.876	1432.64	3	0	0	1510000	0	590000	0	18.8645	3
877	0	6	46	238	3476.5	139.054	1423.11	3	0	0	2030000	0	70000	0	0	0
878	0	6	40	239	3474	129.288	1609.06	3	0	0	1990000	0	110000	0	0	0
879	0	6	46	239	3467.75	118.747	1505.92	3	0	0	1070000	0	1030000	0	1494.36	3
880	0	0	31	239	3463.5	113.456	1233.67	3	20000	170000	770000	0	1140000	0	99.403	3
881	0	0	28	239	3460	116.792	0	0	640000	570000	370000	0	520000	0	0	0
882	0	0	28	239	3454.5	112.687	0	0	1350000	470000	100000	0	180000	0	0	0
883	0	0	28	239.5	3448	100.749	0	0	170000	420000	1010000	0	650000	0	0	0
884	0	5	28	240	3440	98.4538	0	0	0	0	2020000	0	80000	0	0	0
885	0	6	28	240	3432.33	95.0419	0	0	0	0	1170000	0	930000	0	0	0
886	0	0	28	240	3423	92.8428	0	0	0	0	1390000	0	710000	0	0	0
887	0	0	40	240	3412	87.3462	0	0	0	0	1000000	0	1100000	0	0	0
888	0	0	40	240	3396	83.2701	0	0	0	0	60000	0	2030000	10000	958.232	3
889	0	0	40	240	3385.5	83.2705	0	0	0	0	760000	0	1340000	0	2192.24	6
890	0	0	28	240	3374	81.0742	0	0	0	0	1080000	0	980000	190000	1006.03	6
891	0	0	34	240	3361	79.6098	0	0	0	0	0	0	1200000	900000	3037.94	6
892	0	0	34	240	3347.75	81.1668	0	0	0	0	30000	0	1460000	610000	3398.99	12
893	0	2.5	46	240	3335.5	80.3637	41.3749	3	0	0	40000	0	1210000	850000	1649.2	3
894	0	5	46	240	3320.75	83.325	1818.13	3	0	0	230000	0	1740000	130000	560.902	3
901	0	0	28	154.25	2598	2075.7	0	0	0	0	0	0	0	0	0	0
902	0	0	29.5	134.5	2372.75	2143.71	0	0	0	260000	340000	0	130000	0	0	0
903	0	0	22.75	159	2671	1693.99	0	0	250000	350000	1290000	0	70000	0	0	0
904	0	0	21	157.5	2683	1575.23	0	0	1820000	110000	170000	0	0	0	0	0
905	0	0	21	142.5	2535	1848.78	0	0	1650000	130000	180000	0	0	0	0	0
906	0	0	21	134.5	2400.75	2023.89	0	0	1730000	150000	80000	0	0	0	0	0
907	0	0	21	124	2176	2001.07	0	0	1460000	370000	130000	0	0	0	1563.28	2
908	0	0	28	129	2310	2238.54	0	0	1610000	350000	0	0	0	0	0	0
909	0	0	28	131	2399	2068.05	0	0	850000	340000	770000	0	0	0	0	0
910	0	0	28	148	2699	1719.83	0	0	1050000	500000	410000	0	0	0	0	0
911	0	0	28	169.25	2744.5	1373.94	1522.87	3	50000	100000	1820000	0	130000	0	0	0
912	0	0	24.5	187.5	2642	1061.88	724.371	3	0	160000	890000	0	910000	0	0	0
913	0	0	27.5	200.5	2916.75	815.15	0	0	0	300000	970000	0	690000	0	1074.84	3
914	0	0	24.5	211	3127.5	641.184	0	0	0	370000	200000	0	1350000	40000	1477.24	3
915	0	0	27.5	214.5	3207.25	601.314	0	0	30000	210000	860000	0	780000	80000	1451.67	3
916	0	0	37	219	3289	527.682	0	0	100000	320000	1100000	0	440000	0	367.754	3
917	0	0	24.5	221.75	3342.5	460.153	0	0	180000	170000	1210000	0	400000	0	0	0
918	0	1.5	37	225.667	3396.67	373.025	0	0	40000	210000	1130000	0	720000	0	1259.6	3
919	0	0	30.5	230	3450	288.846	0	0	20000	240000	560000	0	1140000	0	606.943	3
920	0	0	30.5	232	3463	266.079	0	0	290000	1500000	170000	0	0	0	1439.85	3
921	0	5.5	36.5	233	3473	244.252	0	0	30000	140000	1650000	0	140000	0	1427.38	3
922	0	6.25	39.5	234	3478.5	222.925	0	0	0	0	1480000	0	480000	0	1427.38	3
923	1	6	43	234.5	3478.5	208.63	0	0	0	0	1670000	0	290000	0	1428.21	3
924	1	7.25	50	235.25	3483	178.962	0	0	0	0	840000	150000	970000	0	1435.34	3
925	0	8	48	237	3485.5	150.618	1418.33	3	0	0	800000	410000	890000	0	1435.34	3
926	0	6.75	46	237.75	3486.75	141.998	0	0	0	0	1300000	0	660000	0	2913.6	6
927	0	6	34	238	3485.67	131.909	0	0	0	0	1770000	0	190000	0	1880.03	6
928	0	6	37	238.667	3482.33	126.302	0	0	0	0	1520000	0	440000	0	1541.91	3
929	0	5.5	40	239	3477.5	116.865	0	0	0	0	1860000	0	100000	0	0	0
930	1	0	40	239	3472.5	108.779	272.248	3	0	0	1030000	0	930000	0	1763.75	3
931	0	0	34	239	3466.5	110.57	1692.7	3	330000	600000	620000	0	410000	0	0	0
932	0	0	35.5	239	3460	108.542	701.122	3	870000	620000	470000	0	0	0	0	0
933	0	0	31	239.5	3453	101.1	0	0	130000	480000	1490000	0	0	0	0	0
934	0	2.5	37	240	3447	95.9705	0	0	0	0	1810000	0	150000	0	0	0
935	0	5.75	37	240	3435.33	94.5252	0	0	0	0	890000	0	1070000	0	0	0
936	0	0	28	240	3424.25	89.9003	0	0	0	0	1010000	0	950000	0	0	0
937	0	0	28	240	3414	89.9397	0	0	0	590000	1340000	0	30000	0	0	0
938	0	0	40	240	3403.25	85.7607	0	0	0	370000	530000	0	1060000	0	0	0
939	0	0	40	240	3393	81.6332	0	0	0	0	120000	0	1840000	0	0	0
940	0	0	37	240	3381	79.9541	0	0	0	0	400000	0	1700000	0	0	0
941	0	0	31	240	3369.5	78.1784	0	0	0	0	20000	0	1720000	220000	615.31	3
942	0	0	32.5	240	3356.5	77.8627	0	0	0	0	0	0	1950000	10000	2996.85	9
943	0	0	40	240	3343.5	77.2298	0	0	0	0	0	0	1390000	570000	1973.54	6
944	0	2.5	40	240	3332.33	77.8264	359.16	3	0	0	10000	0	1150000	800000	1612.34	6
945	0	4	43	240	3311	78.6852	1500.34	3	0	0	1010000	0	810000	140000	389.243	3
952	0	0	23	132.25	2307.5	2338.83	0	0	0	0	0	0	0	0	0	0
953	0	0	21	129	2286	2129.33	0	0	360000	10000	460000	0	0	0	0	0
954	0	0	21	124	2153.33	2186.49	0	0	1270000	10000	270000	0	0	0	0	0
955	0	0	21	117	1998	2355.67	0	0	1600000	50000	310000	0	0	0	0	0
956	0	0	21	117.5	2017	2361.57	0	0	1600000	140000	220000	0	0	0	0	0
957	0	0	21	117	2007	2406.78	0	0	1800000	160000	0	0	0	0	0	0
958	0	0	24.5	114.75	1962.5	2448.59	0	0	1580000	280000	100000	0	0	0	0	0
959	0	0	28	134	2434.5	2133.09	0	0	1110000	420000	430000	0	0	0	0	0
960	0	0	28	153.5	2759	1807.43	0	0	1220000	580000	160000	0	0	0	0	0
961	0	0	28	168	2742	1478.98	0	0	690000	320000	1070000	0	20000	0	0	0
962	0	0	28	186	2664	1123.08	1317.51	3	110000	780000	890000	0	180000	0	0	0
963	0	0	28	192.5	2785.5	945.378	2187.35	3	0	880000	440000	0	640000	0	0	0
964	0	0	40	196	2847	870.817	1414.2	3	0	590000	930000	0	440000	0	0	0
965	0	0	34	204.5	3021.75	751.22	1419.55	3	40000	1310000	290000	0	320000	0	0	0
966	0	0	40	214.5	3233	577.681	1424.91	3	550000	1150000	240000	0	20000	0	1070.35	3
967	0	5	40	222.5	3367	514.569	1436.1	3	510000	880000	200000	0	370000	0	1458	3
968	0	3	28	224	3383	464.763	1517.68	3	460000	680000	660000	0	300000	0	706.955	3
969	0	0	28	229	3456	313.312	1440.89	3	160000	570000	950000	0	280000	0	809.842	2
970	0	0	37	230.75	3468.25	279.814	1443.76	3	1380000	570000	10000	0	0	0	161.603	3
971	0	6	34	232	3480	252.362	1651.93	3	60000	190000	1560000	0	150000	0	0	0
972	0	6.5	36	233.5	3485	233.28	1642.67	3	0	0	1810000	0	150000	0	0	0
973	1	7	43	233.5	3488	216.872	1799.73	3	0	0	1880000	0	80000	0	0	0
974	0	7	50	235.5	3495.5	180.834	0	0	0	0	1560000	0	400000	0	0	0
975	0	7	50	237.667	3497.33	141.159	1418.33	3	0	0	700000	0	1400000	0	0	0
976	1	6.5	46	238	3495.67	132.995	0	0	0	0	1600000	0	360000	0	0	0
977	0	6	34	238.5	3493.25	125.733	0	0	0	0	1790000	0	170000	0	1586.01	3
978	0	0	31	239	3489.5	119.492	0	0	0	0	1660000	0	300000	0	467.532	6
979	0	0	46	239	3482.5	113.693	0	0	0	0	1770000	0	190000	0	1844.32	3
980	0	0	46	239	3478	109.108	0	0	0	0	1550000	0	410000	0	1066.54	6
981	0	0	34	240	3473.5	100.811	0	0	0	0	240000	0	1720000	0	1251.44	3
982	0	0	40	239.5	3465	102.861	1023.89	3	30000	490000	1020000	0	420000	0	0	0
983	0	0	46	240	3457.75	100.057	1444.68	3	0	130000	1060000	0	910000	0	0	0
984	0	0	46	240	3449.33	96.6996	0	0	0	0	1700000	0	260000	0	0	0
985	0	2.5	46	240	3439	93.9168	0	0	0	0	820000	0	1140000	0	0	0
986	0	5	40	240	3429.25	91.2655	0	0	0	0	590000	0	1370000	0	0	0
987	0	5	34	240	3420.5	89.3194	0	0	0	0	1480000	0	480000	0	0	0
988	0	0	40	240	3410.5	87.5113	0	0	0	0	1440000	0	520000	0	0	0
989	0	0	40	240	3398.5	81.6187	0	0	0	0	230000	0	1720000	10000	0	0
990	0	0	34	240.5	3388	79.6242	0	0	0	0	270000	0	1830000	0	0	0
991	0	0	28	240	3374	77.7286	0	0	0	0	20000	0	1750000	190000	0	0
992	0	0	31	240	3361.5	77.0623	0	0	0	0	0	0	1490000	470000	0	0
993	0	0	34	240	3346	76.7406	0	0	0	0	0	0	1760000	200000	1415.23	3
994	0	0	40	240	3331	75.1858	0	0	0	0	0	0	1540000	420000	2585.7	6
995	0	3	34	240	3318.5	75.9565	676.945	2	0	0	100000	0	1240000	620000	2760.37	8
1002	0	0	21	151	2647	0	0	0	0	0	0	0	0	0	0	0
1003	0	0	21	138	2460	0	0	0	0	0	0	0	0	0	0	0
1004	0	0	21	104.333	1672.67	2773.33	0	0	30000	0	0	0	0	0	0	0
1005	0	0	21	98.5	1537	2706.63	0	0	1300000	260000	400000	0	0	0	0	0
1006	0	0	21	108.75	1776	2568.02	0	0	1800000	150000	10000	0	0	0	0	0
1007	0	0	21	121.667	2136	2304.43	0	0	1870000	90000	0	0	0	0	0	0
1008	0	0	21	118.333	2049.33	2332.76	0	0	1950000	10000	0	0	0	0	0	0
1009	0	0	21	123.75	2196.5	2238.79	0	0	1660000	300000	0	0	0	0	0	0
1010	0	0	24.5	140	2569	2004.76	0	0	1540000	280000	140000	0	0	0	0	0
1011	0	0	26.25	147.75	2655.5	1781.65	0	0	1000000	270000	830000	0	0	0	0	0
1012	0	0	28	157.5	2780.5	1550.24	0	0	1470000	310000	180000	0	0	0	0	0
1013	0	0	28	165	2785	1388.19	0	0	890000	780000	290000	0	0	0	0	0
1014	0	0	24.5	182	2660	1151.65	0	0	670000	560000	690000	0	40000	0	0	0
1015	0	0	35.5	197.5	2895	794.808	0	0	320000	970000	670000	0	0	0	0	0
1016	0	0	28	218	3307.5	584.098	0	0	300000	820000	810000	0	30000	0	0	0
1017	0	0	24.5	215	3251.67	520.881	0	0	200000	1250000	120000	0	390000	0	0	0
1018	0	2.5	43	219.75	3333.5	506.297	0	0	120000	630000	1350000	0	0	0	0	0
1019	0	0	31	229.5	3474	304.811	0	0	10000	280000	1570000	0	100000	0	0	0
1020	0	0	35.5	231.75	3486.5	263.37	0	0	700000	580000	680000	0	0	0	0	0
1021	0	5	34	232	3494	244.686	0	0	0	0	1930000	0	30000	0	0	0
1022	0	6.5	34	232.75	3498	233.729	0	0	0	0	1890000	0	70000	0	0	0
1023	0	7.5	47.25	233.5	3501	216.49	566.778	3	0	0	1830000	0	130000	0	0	0
1024	0	8.5	60.5	235	3504.75	179.963	1503.83	3	0	0	1680000	0	280000	0	0	0
1025	0	8.5	50	237.667	3505.67	137.681	1670.91	6	0	0	490000	0	1610000	0	0	0
1026	0	7.5	40	238	3503	126.651	0	0	0	0	1020000	0	940000	0	0	0
1027	0	5.5	28	239	3499	118.577	0	0	0	0	1740000	0	220000	0	0	0
1028	0	1.25	37	239	3497	114.478	0	0	0	0	1580000	0	380000	0	1777.13	3
1029	0	0	37	239	3487.5	109.493	0	0	0	0	1740000	0	220000	0	0	0
1030	0	0	40	239.5	3483.5	105.849	0	0	0	0	1250000	0	710000	0	1226.93	3
1031	0	0	46	240	3477.75	98.2265	0	0	0	0	230000	0	1730000	0	1634.66	6
1032	0	0	43	240	3472	92.6877	0	0	0	0	10000	0	1950000	0	1112.72	3
1033	0	0	46	240	3465	94.9006	280.37	3	0	10000	590000	0	1500000	0	0	0
1034	0	0	46	240	3454	95.0344	1595.36	3	0	0	410000	0	1550000	0	0	0
1035	0	2.75	46	240	3445	92.1325	1300.62	3	0	0	640000	0	1320000	0	0	0
1036	0	6	46	240	3435.75	90.4808	0	0	0	0	200000	0	1760000	0	0	0
1037	0	6	44.5	240	3426	87.7277	0	0	0	0	360000	0	1600000	0	0	0
1038	0	5.5	43	240	3415.5	85.6828	0	0	0	20000	780000	0	1160000	0	0	0
1039	0	4.5	43	240	3406	84.0939	0	0	0	0	560000	0	1400000	0	0	0
1040	0	2.5	41.5	241	3393	77.6262	0	0	0	0	20000	0	2080000	0	0	0
1041	0	0	40	240	3378.5	75.8016	0	0	0	0	20000	0	1940000	0	0	0
1042	0	0	28	240	3367.25	75.713	0	0	0	0	0	0	1960000	0	0	0
1043	0	0	31	240	3351.75	74.7846	0	0	0	0	0	0	1770000	190000	0	0
1044	0	0	34	240	3339	74.468	0	0	0	0	0	0	1640000	320000	1256.3	3
1045	0	3	40	240	3326.25	74.8155	0	0	0	0	0	0	1280000	680000	4232.27	7
1052	0	0	21	126.75	2186.25	0	0	0	0	0	0	0	0	0	0	0
1053	0	0	21	111.5	1831	0	0	0	0	0	0	0	0	0	0	0
1054	0	0	21	84.75	1259.5	3022.02	0	0	440000	290000	20000	0	30000	0	0	0
1055	0	0	21	81	1188	3006.27	0	0	1340000	490000	130000	0	0	0	0	0
1056	0	0	21	86	1284	2810.9	0	0	1270000	670000	20000	0	0	0	0	0
1057	0	0	21	103.5	1672.5	2627.8	0	0	1890000	70000	0	0	0	0	0	0
1058	0	0	21	126	2235.5	2295.07	0	0	1840000	120000	0	0	0	0	0	0
1059	0	0	21	139	2513	2024.24	0	0	1100000	400000	460000	0	0	0	0	0
1060	0	0	21	154	2759	1689.65	0	0	940000	220000	800000	0	0	0	0	0
1061	0	0	24.5	151	2726.5	1673.77	0	0	1320000	190000	590000	0	0	0	0	0
1062	0	0	28	159	2815	1448.05	0	0	710000	210000	1040000	0	0	0	0	0
1063	0	0	28	171.667	2748	1313.44	0	0	740000	620000	590000	0	10000	0	0	0
1064	0	0	21	182.5	2688	1039.29	0	0	550000	730000	660000	0	20000	0	0	0
1065	0	0	31	201.75	2995	820.949	0	0	630000	820000	480000	0	30000	0	0	0
1066	0	0	28	215.75	3284.25	579.876	0	0	790000	710000	460000	0	0	0	0	0
1067	0	0	21	227.5	3456	374.835	0	0	650000	550000	430000	0	330000	0	0	0
1068	0	0	46	225.25	3440.5	410.409	0	0	740000	400000	940000	0	20000	0	0	0
1069	0	0	34	230	3485.5	308.3	0	0	840000	60000	1060000	0	0	0	0	0
1070	0	0	34	232	3505.25	250.28	0	0	1690000	50000	220000	0	0	0	0	0
1071	0	0	34	233.5	3514.5	227.697	0	0	60000	0	1770000	0	130000	0	0	0
1072	1	6.5	34	233.667	3513	228.227	0	0	0	0	1930000	0	30000	0	0	0
1073	1	9	55	233	3509	215.349	0	0	0	0	1750000	0	210000	0	0	0
1074	1	12	71	238	3513	176.372	0	0	0	0	1500000	0	460000	0	0	0
1075	0	13	63	238	3511	137.691	1414.01	3	0	0	1160000	0	940000	0	0	0
1076	0	10	40	238.5	3507.5	124.939	0	0	0	0	1640000	0	320000	0	0	0
1077	0	7	56	239	3504	118.795	0	0	0	0	1290000	0	670000	0	0	0
1078	0	3	46.5	239	3500.5	111.595	0	0	0	0	830000	0	1130000	0	205.586	3
1079	0	5	53	239	3493.5	105.52	0	0	0	0	590000	0	1370000	0	1854.92	3
1080	0	5	46.5	239.5	3489	101.156	0	0	0	0	890000	0	1070000	0	1979.28	3
1081	1	0	53	239.75	3482.75	99.2712	0	0	0	0	910000	20000	1030000	0	2491.94	6
1082	1	0	53	240	3474	96.5301	0	0	0	0	710000	0	1250000	0	1001.73	6
1083	0	0	59	240	3467	91.2851	0	0	0	10000	500000	0	1590000	0	2229.43	5
1084	0	0	46	240	3460	86.6585	0	0	0	0	130000	0	1800000	30000	1666.03	3
1085	0	2.5	46	240	3449	87.7632	246.535	3	0	0	290000	0	1670000	0	0	0
1086	0	6	46	240	3439	86.2224	1547.15	3	0	0	90000	0	1870000	0	0	0
1087	0	6	46	240	3430	85.7599	1515	3	0	0	460000	0	1500000	0	919.774	2
1088	0	6	46	240	3418.75	84.2346	398.309	3	0	0	830000	0	1130000	0	0	0
1089	0	6	46	240	3408.5	82.2119	0	0	0	0	540000	0	1420000	0	0	0
1090	0	6	46	240	3397.25	78.5966	0	0	0	0	220000	0	1880000	0	0	0
1091	0	0	40	240	3382.25	74.744	0	0	0	0	0	0	1960000	0	0	0
1092	0	0	28	240	3369.5	73.8759	0	0	0	0	0	0	1960000	0	0	0
1093	0	0	28	240	3357.75	73.8439	0	0	0	0	0	0	1960000	0	0	0
1094	0	0	28	240	3346	73.6509	0	0	0	0	0	0	1670000	290000	0	0
1095	0	3	34	240	3334	73.5662	0	0	0	0	0	0	1720000	240000	1819.37	3
1096	0	8	46	240	3320.5	82.0604	0	0	0	0	40000	0	1260000	660000	1509.2	2
1102	0	0	21	103.5	1609	0	0	0	0	0	0	0	0	0	0	0
1103	0	0	21	99.5	1528.5	2782.32	0	0	0	0	0	0	0	0	0	0
1104	0	0	21	102	1604.5	2599.3	0	0	620000	170000	0	0	0	0	0	0
1105	0	0	21	98.75	1533	2697.9	0	0	1540000	420000	0	0	0	0	0	0
1106	0	0	21	97	1494.5	2728.44	0	0	1750000	210000	0	0	0	0	1003.33	2
1107	0	0	21	101	1591.5	2613.48	0	0	1830000	90000	40000	0	0	0	1511.29	4
1108	0	0	21	120	2099	2348.02	0	0	1260000	600000	80000	0	20000	0	489.606	3
1109	0	0	21	143	2580.5	1935.66	0	0	1280000	220000	460000	0	0	0	1656.08	3
1110	0	0	21	160.5	2775	1610.21	0	0	990000	260000	710000	0	0	0	1508.41	3
1111	0	0	21	175	2718.75	1234.6	0	0	830000	300000	970000	0	0	0	1512.5	3
1112	0	0	21	186.5	2766	1007.08	0	0	680000	410000	870000	0	0	0	1162.11	3
1113	0	0	21	192	2824.75	910.955	0	0	580000	490000	880000	0	10000	0	0	0
1114	0	0	21	205	3075	733.759	0	0	410000	810000	740000	0	0	0	0	0
1115	0	0	24.25	200.5	2990.5	828.549	0	0	1470000	450000	40000	0	0	0	0	0
1116	0	0	31	208.5	3159.75	710.15	0	0	1320000	560000	80000	0	0	0	0	0
1117	0	0	24.5	226	3461.5	407.48	0	0	1530000	170000	220000	0	40000	0	0	0
1118	0	0	28	229.5	3500.5	299.298	0	0	1540000	90000	380000	0	90000	0	0	0
1119	0	0	28	231	3511	264.627	0	0	940000	620000	310000	0	90000	0	0	0
1120	0	0	28	232.5	3520.5	231.39	0	0	640000	960000	50000	140000	170000	0	0	0
1121	0	2.5	28	234	3524	214.003	0	0	50000	110000	1070000	0	730000	0	0	0
1122	0	6.5	32	233.667	3521.33	195.895	0	0	0	0	1360000	0	600000	0	0	0
1123	0	9	63.75	235	3522	182.562	0	0	0	0	920000	0	1010000	30000	0	0
1124	0	13.75	78	237	3524	158.042	0	0	0	0	880000	0	1080000	0	0	0
1125	0	16	70.5	237.25	3520	143.698	1414.01	3	0	0	610000	0	1490000	0	0	0
1126	0	11.5	50	238	3515.5	127.892	0	0	0	0	1050000	0	910000	0	0	0
1127	0	7.5	46.5	238.5	3511.75	119.436	0	0	0	60000	610000	0	1290000	0	0	0
1128	0	6	49.75	239	3506.5	112.15	0	0	0	0	260000	0	1700000	0	0	0
1129	0	6	53	239	3499.75	108.921	0	0	0	0	170000	0	1790000	0	0	0
1130	0	6	46.5	239	3493.67	106.769	0	0	0	0	540000	0	1420000	0	0	0
1131	0	6	46.5	239	3487.5	103.939	0	0	0	0	1570000	90000	300000	0	0	0
1132	1	0	53	240	3477	98.7416	0	0	0	0	810000	0	1150000	0	1469.29	3
1133	0	0	56	240	3471	93.5055	0	0	0	0	790000	0	1310000	0	844.419	4
1134	0	0	59	240	3461.33	91.9393	0	0	0	0	340000	0	1570000	50000	1622.84	6
1135	0	4.25	49.5	240	3452.5	86.0337	0	0	0	0	710000	0	1150000	100000	1426.21	3
1136	0	6	46	240	3443	84.3484	0	0	0	0	460000	0	1250000	250000	1457.84	3
1137	0	6	46	240	3434	81.9996	0	0	0	0	60000	0	1460000	440000	809.391	4
1138	0	6	46	240	3423.5	80.4138	1115.61	3	0	0	130000	0	1810000	20000	1571.85	3
1139	0	6	46	240	3410.33	80.8333	1550.75	3	0	0	350000	0	1360000	250000	1732.91	6
1140	0	6	44.5	240.333	3400.33	78.0115	558.11	3	0	0	200000	0	1900000	0	658.896	3
1141	0	0	40	240.25	3386.25	74.7701	0	0	0	0	0	0	1790000	170000	1331.9	2
1142	0	0	34	240.5	3374	74.2563	0	0	0	0	0	0	1870000	90000	1058.08	3
1143	0	0	40	240	3362.67	73.2847	0	0	0	0	0	0	1640000	320000	1492.68	3
1144	0	0	28	240	3350	72.7231	0	0	0	0	0	0	1560000	400000	1099.63	3
1145	0	1.25	34	240	3336.5	73.7597	0	0	0	0	0	0	1690000	270000	110.919	3
1146	0	6.5	40	241	3324	76.9262	0	0	0	0	0	0	1220000	740000	3074.62	9
1147	0	10.75	65	241	3311	79.7263	0	0	0	0	90000	0	1690000	320000	831.297	6
1154	0	0	0	124	2128.5	1990.23	0	0	350000	0	0	0	0	0	0	0
1155	0	0	21	121	2077	2292.12	0	0	1690000	120000	140000	0	10000	0	0	0
1156	0	0	21	130	2309	2292.77	0	0	1080000	370000	310000	0	200000	0	0	0
1157	0	0	21	107	1741	2489.87	0	0	1640000	160000	160000	0	0	0	69.9525	3
1158	0	0	21	118.5	2047	2321.61	0	0	1540000	250000	170000	0	0	0	1297.07	3
1159	0	0	21	132	2382	2069.47	0	0	1620000	290000	50000	0	0	0	0	0
1160	0	0	21	133.5	2434.5	1990.12	0	0	1670000	270000	20000	0	0	0	0	0
1161	0	0	21	159	2727.75	1587.99	0	0	970000	530000	600000	0	0	0	0	0
1162	0	0	21	186.25	2812.75	1124.7	0	0	470000	720000	770000	0	0	0	516.841	3
1163	0	0	21	202.5	3048	796.279	0	0	840000	870000	250000	0	0	0	1441.22	3
1164	0	0	21	211.5	3232	623.616	0	0	460000	1210000	260000	0	30000	0	1563.86	3
1165	0	0	24.5	219	3374.5	515.597	0	0	1540000	200000	40000	0	180000	0	1213.82	3
1166	0	0	28	219	3367.5	500.21	0	0	860000	320000	510000	0	270000	0	829.87	3
1167	0	0	28	227	3484	370.629	0	0	1200000	90000	410000	0	260000	0	1477.03	3
1168	0	0	34	228	3498.5	314.141	0	0	590000	0	1310000	20000	180000	0	1473.91	3
1169	0	0	28	231	3519.5	276.919	0	0	120000	190000	760000	250000	640000	0	1420.15	3
1170	0	5	28	232.5	3528.25	234.056	0	0	0	40000	370000	470000	1080000	0	1445.67	3
1171	0	5	28	233.75	3533.25	214.297	0	0	0	0	1060000	0	900000	0	1448.5	3
1172	0	6.5	32	234	3532.5	196.846	0	0	0	0	1070000	0	890000	0	386.621	3
1173	0	8	65.5	234.75	3534	192.634	0	0	0	0	1580000	0	380000	0	0	0
1174	0	11	71	237	3533.5	155.115	1602.22	3	0	0	1020000	0	940000	0	0	0
1175	0	12	85	237.5	3528.5	135.818	307.523	3	0	0	1120000	0	980000	0	109.431	3
1176	0	10.5	68	238	3523.5	126.472	0	0	0	0	420000	0	1540000	0	1509.31	3
1177	0	7	53	238.5	3518.25	116.307	0	0	0	20000	380000	0	1560000	0	1419.15	3
1178	0	6	53	239	3511	108.736	0	0	0	50000	190000	0	1720000	0	1415.79	3
1179	0	6	53	239	3505	104.439	0	0	0	0	130000	0	1820000	10000	1441.06	3
1180	0	6	53	239	3496	100.677	0	0	0	20000	260000	0	1680000	0	1459.06	3
1181	0	5	53	239.5	3490	101.447	0	0	0	0	590000	0	1340000	30000	1076.6	3
1182	0	0	53	240	3481	98.7996	0	0	0	0	660000	0	1300000	0	1088.53	2
1183	0	0	53	240	3474	94.9971	0	0	0	10000	590000	0	1470000	30000	1104.24	3
1184	0	0	53	240	3465.75	91.0873	0	0	0	0	600000	0	1360000	0	1632.74	3
1185	0	6	40	240	3456.5	87.4242	0	0	0	0	1170000	0	790000	0	0	0
1186	0	7	40	240	3447	85.1524	0	0	0	0	1350000	0	610000	0	0	0
1187	0	7	52.5	240	3436.5	84.8567	0	0	0	0	560000	0	1290000	110000	59.7722	3
1188	0	6	46	240	3427	83.0882	0	0	0	0	50000	0	1520000	390000	1573.98	3
1189	0	6.5	59	240	3412.25	80.709	1321.8	3	0	0	330000	0	1560000	70000	989.656	3
1190	0	6	56	240	3401	80.6587	778.68	3	0	0	130000	0	1640000	330000	927.817	3
1191	0	0	53	240	3389.5	77.0307	0	0	0	0	140000	0	1680000	140000	535.649	4
1192	0	0	46.5	240	3378	75.1201	0	0	0	0	190000	0	1670000	100000	818.134	3
1193	0	0	40	240	3363.67	73.6678	0	0	0	0	30000	0	1930000	0	0	0
1194	0	0	34	240	3352	73.0452	0	0	0	0	80000	0	1870000	10000	734.09	3
1195	0	0	28	240.25	3339.5	72.638	0	0	0	0	0	0	1440000	520000	1581.69	3
1196	0	6	28	240.667	3324.33	75.7166	0	0	0	0	0	0	1620000	340000	2227.7	9
1197	0	7.5	59	240.667	3312.67	77.6801	0	0	0	0	20000	0	1010000	1070000	4478.79	8
1198	0	10	84	240	3297	78.1336	0	0	0	0	110000	0	1750000	100000	1246.6	7
1199	0	28.5	84	240.5	3282	78.1452	1433.12	2	0	0	470000	0	1310000	180000	1605.27	3
1200	0	40	71	241	3267.5	76.1189	0	0	0	10000	80000	0	1420000	450000	1478.5	2
1204	0	0	0	155	2683	1622.01	0	0	320000	30000	210000	0	0	0	0	0
1205	0	0	21	145.25	2587	1854.31	0	0	1290000	110000	660000	0	40000	0	0	0
1206	0	0	21	135	2409.5	1940	0	0	1750000	30000	200000	0	120000	0	0	0
1207	0	0	21	128.75	2281.75	2097.22	0	0	1680000	220000	200000	0	0	0	0	0
1208	0	0	21	123	2144.5	2232.32	0	0	1730000	320000	50000	0	0	0	0	0
1209	0	0	21	147	2606.5	1793.16	0	0	1090000	330000	680000	0	0	0	0	0
1210	0	0	21	152.667	2713.67	1815.24	0	0	1790000	70000	240000	0	0	0	0	0
1211	0	0	21	147	2611.67	1785.14	0	0	1400000	430000	420000	0	0	0	0	0
1212	0	0	21	170.75	2765	1455.37	0	0	710000	750000	640000	0	0	0	0	0
1213	0	0	21	194	2891	984.684	0	0	240000	1190000	670000	0	0	0	0	0
1214	0	0	21	200	3006.5	810.19	0	0	420000	1480000	200000	0	0	0	0	0
1215	0	0	28	212	3260	611.638	0	0	1560000	380000	160000	0	0	0	355.21	3
1216	0	0	28	221	3417.5	494.075	0	0	1720000	90000	160000	0	130000	0	797.497	3
1217	0	0	28	222.5	3447.5	403.276	0	0	270000	130000	1700000	0	0	0	0	0
1218	0	5.5	28	227	3500.75	344.674	0	0	0	0	2250000	0	0	0	0	0
1219	0	5.5	28	230	3525.67	301.585	0	0	0	0	2070000	0	30000	0	0	0
1220	0	5.5	28	233	3541	232.024	0	0	0	0	1850000	0	250000	0	0	0
1221	0	6	28	233.5	3545	221.656	0	0	0	0	1760000	0	340000	0	0	0
1222	0	6.25	45	233.5	3543	212.307	0	0	0	0	1530000	0	570000	0	1147.72	3
1223	0	8	76	235.25	3543.75	181.411	0	0	0	0	700000	0	1400000	0	1618.92	3
1224	0	9.75	85	237	3543	151.423	1414.94	3	0	0	50000	0	2050000	0	1472.82	3
1225	0	9	76.5	237.5	3535	135.193	0	0	0	0	210000	0	2040000	0	1429.49	3
1226	0	8	56	238	3529	128.768	0	0	0	0	450000	0	1650000	0	0	0
1227	0	6.5	40	238	3525.5	122.46	0	0	0	10000	450000	0	1640000	0	0	0
1228	0	6.25	46.5	239	3516.33	115.789	0	0	0	0	150000	0	1950000	0	0	0
1229	0	6.5	53	239	3509.67	109.238	0	0	0	0	310000	0	1790000	0	0	0
1230	0	6	40.5	239	3501.75	108.868	0	0	0	0	630000	40000	1420000	10000	0	0
1231	1	0	53	239.5	3496	110.081	0	0	20000	0	1310000	100000	610000	60000	567.067	3
1232	0	0	28	239.25	3488.25	105.708	0	0	330000	400000	260000	0	1040000	70000	1220.88	4
1233	0	0	53	239.5	3479	99.0415	0	0	10000	930000	390000	0	840000	80000	830.031	3
1234	0	0	53	239.75	3470.75	95.5418	0	0	180000	780000	470000	0	550000	120000	679.625	3
1235	0	2.75	40	239.5	3461	92.3808	0	0	310000	400000	310000	0	1010000	70000	1633.39	3
1236	0	6	59	239.75	3451.25	87.7197	445.89	3	70000	240000	600000	0	1000000	190000	1448.85	3
1237	0	7	59	240	3435.5	87.1421	1426.47	3	0	30000	810000	0	1020000	240000	1375.68	3
1238	0	7	59	240	3426	85.2504	1977.69	6	0	20000	730000	0	1350000	0	0	0
1239	0	6.5	59	240	3414	81.0188	1958.74	6	0	0	220000	0	1880000	0	0	0
1240	0	7	59	240	3403	79.9988	1427.17	3	0	0	490000	0	1760000	0	0	0
1241	0	4.5	59	240	3391.25	77.3833	1462.51	3	0	0	460000	0	1640000	0	0	0
1242	0	5.5	59	240	3377.5	75.8709	0	0	0	0	280000	0	1820000	0	0	0
1243	0	5.25	59	240	3365.75	73.1451	0	0	0	0	260000	0	1840000	0	0	0
1244	0	6	53	240	3354.5	72.6993	0	0	0	0	100000	0	2000000	0	0	0
1245	0	5.75	28	240.25	3341.25	71.9075	0	0	0	0	0	0	2100000	0	0	0
1246	0	6.5	40	240.25	3324	74.2575	0	0	0	0	0	0	1860000	240000	1277	6
1247	0	7.75	46	240	3311.5	78.3657	0	0	0	0	0	0	1130000	1120000	2230.52	6
1248	0	8	79	240.25	3296.5	75.1686	0	0	0	0	0	0	1080000	1020000	3707.62	9
1249	0	9.5	77.5	241	3282	78.0748	1465.61	3	0	0	50000	0	850000	1200000	3056.55	5
1250	0	11	59	241	3266.5	75.1833	0	0	0	0	0	0	1100000	1000000	2525.42	3
1254	0	0	0	169.5	2698	1406.09	0	0	280000	40000	190000	0	0	0	0	0
1255	0	0	21	169	2706.25	1494.79	0	0	430000	260000	1120000	0	40000	0	0	0
1256	0	0	21	163.5	2737	1524.62	0	0	1510000	20000	410000	0	20000	0	0	0
1257	0	0	21	155.5	2718	1720.23	0	0	1310000	180000	470000	0	0	0	0	0
1258	0	0	21	133.5	2402	2086.31	0	0	1690000	140000	130000	0	0	0	0	0
1259	0	0	21	143	2554.5	1733.1	0	0	710000	250000	1000000	0	0	0	0	0
1260	0	0	21	172	2743.5	1442.72	0	0	1270000	160000	530000	0	0	0	0	0
1261	0	0	21	187	2782	1238.18	0	0	690000	620000	790000	0	0	0	0	0
1262	0	0	21	190	2828.5	1066.39	0	0	340000	210000	1300000	0	110000	0	0	0
1263	0	0	22.75	201	3042.5	844.172	0	0	40000	420000	1120000	0	380000	0	0	0
1264	0	0	24.5	205.5	3141	696.759	0	0	40000	670000	500000	0	750000	0	0	0
1265	0	0	28	212.5	3286	601.49	0	0	270000	780000	210000	0	700000	0	0	0
1266	0	0	28	219.25	3408.25	486.222	0	0	160000	50000	1610000	0	140000	0	0	0
1267	0	0	28	222.5	3468.5	412.529	0	0	0	0	1750000	0	210000	0	0	0
1268	0	6.5	28	226	3507.5	351.408	0	0	0	0	1910000	0	190000	0	0	0
1269	0	7	40	229.25	3534	301.031	0	0	0	0	1830000	0	130000	0	0	0
1270	0	6.5	40	232	3554	245.157	0	0	0	0	1850000	0	110000	0	0	0
1271	0	6	43	233	3554	228.619	0	0	0	0	1600000	0	360000	0	0	0
1272	0	7	43	233	3550	221.82	0	0	0	0	1740000	0	220000	0	0	0
1273	0	9	61.75	232.5	3547	221.818	0	0	0	0	1920000	0	40000	0	0	0
1274	0	11	71	237	3549	161.194	1414.94	3	0	0	690000	0	1270000	0	0	0
1275	0	10	50.75	237.5	3542.25	145.053	0	0	0	0	1210000	0	890000	0	0	0
1276	0	7	51	238	3537	130.357	0	0	0	0	860000	0	1100000	0	0	0
1277	0	7	40	238.5	3530.25	120.041	0	0	0	10000	360000	0	1590000	0	0	0
1278	0	6.5	38.5	239	3521.75	117.459	0	0	0	0	320000	0	1640000	0	0	0
1279	0	6	37	238.5	3515.5	115.333	0	0	0	0	520000	50000	1390000	0	0	0
1280	0	2.5	34	238.5	3511	119.653	0	0	0	0	1680000	210000	70000	0	0	0
1281	0	0	28	238.5	3502.5	117.71	0	0	330000	40000	1580000	0	10000	0	0	0
1282	0	0	31	238	3495.5	120.71	0	0	1070000	410000	480000	0	0	0	0	0
1283	0	0	40	238.5	3487	112.859	632.866	3	1370000	730000	0	0	0	0	0	0
1284	0	0	40	239	3476	114.253	1517	3	1500000	420000	40000	0	0	0	1251.32	3
1285	0	0	46	239	3462.5	104.281	1434.77	3	1400000	560000	0	0	0	0	1429.39	3
1286	0	0	52.5	239	3455	97.5668	1214.31	3	1110000	520000	170000	0	160000	0	1427.04	3
1287	0	6.5	44.5	239.25	3439.25	89.0393	0	0	720000	930000	170000	0	140000	0	1425.51	3
1288	0	7	52.5	240	3425.5	83.0444	0	0	20000	490000	530000	0	920000	0	1445.2	3
1289	0	6.5	59	240	3415	79.7782	0	0	0	0	290000	0	1670000	0	634.924	4
1290	0	6	59	240	3402.5	78.1475	0	0	0	0	340000	0	1760000	0	136.263	3
1291	0	6	59	240	3391.25	77.0607	13.2381	3	0	0	140000	0	1820000	0	0	0
1292	0	6	59	240	3379	73.8332	1541.63	3	0	0	110000	0	1850000	0	0	0
1293	0	6	59	240.25	3366.25	73.9807	1605.27	3	0	0	520000	0	1440000	0	0	0
1294	0	6	59	240	3349	72.8639	0	0	0	0	120000	0	1840000	0	0	0
1295	0	6.5	56	241	3335.5	70.6432	0	0	0	0	180000	0	1780000	0	0	0
1296	0	7	46.5	240	3324.5	71.5853	0	0	0	0	210000	0	1730000	20000	0	0
1297	0	8	48	240	3311	79.6298	0	0	0	0	140000	0	1960000	0	0	0
1298	0	8	56.5	240	3297	77.4471	0	0	0	0	20000	0	1710000	230000	140.637	2
1299	0	6.5	66	240	3282	77.5347	1582.14	6	0	0	30000	0	1900000	30000	1208.62	3
1300	0	7	59	240.75	3265.75	75.8392	0	0	0	0	0	0	1960000	0	1484.24	2
1304	0	0	0	158.5	2706	1201.57	0	0	0	0	0	0	0	0	0	0
1305	0	0	0	180	2723.5	1149.03	0	0	120000	30000	310000	0	220000	0	0	0
1306	0	0	21	173	2713.5	1370.29	0	0	1370000	110000	460000	0	20000	0	0	0
1307	0	0	21	154.5	2695.5	1714.65	0	0	1780000	60000	120000	0	0	0	0	0
1308	0	0	21	130	2314.5	2061.04	0	0	1620000	340000	0	0	0	0	0	0
1309	0	0	21	132	2367	2105.78	0	0	1320000	470000	170000	0	0	0	0	0
1310	0	0	21	153.5	2698.25	1813.02	0	0	1140000	700000	120000	0	0	0	0	0
1311	0	0	21	171	2766.5	1436.65	0	0	1010000	260000	830000	0	0	0	0	0
1312	0	0	21	191.75	2900.5	1003.79	0	0	210000	310000	1410000	0	30000	0	0	0
1313	0	0	24.5	203	3111	784.592	0	0	60000	630000	430000	0	840000	0	0	0
1314	0	0	28	214.25	3332	618.801	0	0	20000	680000	300000	0	960000	0	0	0
1315	0	0	28	218	3408	518.456	0	0	0	1330000	220000	0	410000	0	0	0
1316	0	0	28	220.25	3447.5	466.195	0	0	0	10000	1790000	0	160000	0	0	0
1317	0	2.5	28	224.75	3511.5	399.898	0	0	0	0	1960000	0	0	0	0	0
1318	0	6.25	34	227.5	3536	344.888	0	0	0	0	1880000	0	220000	0	0	0
1319	0	7	40	229.5	3549	294.491	0	0	0	0	1960000	0	0	0	0	0
1320	0	7.25	46	232	3563	244.013	0	0	0	0	1690000	0	270000	0	0	0
1321	0	6	46	233	3562.33	226.654	1107.25	3	0	0	1090000	0	870000	0	0	0
1322	0	6.75	46	233.5	3560	221.225	1415.57	3	0	0	1540000	0	420000	0	0	0
1323	0	9.5	56	234	3558	221.002	1448.63	3	0	0	1420000	0	540000	0	0	0
1324	0	11.75	62	237	3558.5	157.785	2375.26	6	0	0	1220000	0	740000	0	0	0
1325	0	9	34	237	3550.75	149.676	1259.32	3	500000	80000	1210000	0	310000	0	0	0
1326	0	7	34	237.5	3544	140.359	261.423	3	370000	230000	1220000	0	140000	0	0	0
1327	1	7	34	238	3536	129.196	1428.33	3	0	40000	1460000	0	460000	0	0	0
1328	0	7	40	237.75	3530.25	128.997	1428.33	3	640000	130000	680000	0	510000	0	0	0
1329	0	6	34	238	3521	119.139	1434.41	3	120000	30000	620000	0	1190000	0	0	0
1330	0	1.5	34	238.333	3515	117.607	1445.96	3	0	0	1490000	90000	380000	0	0	0
1331	0	0	34	238	3510	131.755	1583.82	6	1440000	30000	490000	0	0	0	0	0
1332	0	0	34	238	3499.5	125.855	1543.89	3	1790000	170000	0	0	0	0	0	0
1333	0	0	34	238	3492	121.589	1048.07	3	1940000	160000	0	0	0	0	539.333	2
1334	0	0	34	238.5	3479.75	116.951	0	0	1390000	520000	50000	0	0	0	360.51	3
1335	0	0	46	239	3467.5	110.345	0	0	1490000	340000	130000	0	0	0	0	0
1336	0	0	40	239	3457.5	105.705	0	0	1880000	40000	40000	0	0	0	0	0
1337	0	4.5	34	239	3442.75	92.6065	0	0	740000	810000	410000	0	0	0	0	0
1338	0	6	28	240	3429	83.7349	0	0	30000	340000	1460000	0	130000	0	0	0
1339	0	6	40	240	3416.25	81.0591	0	0	0	0	680000	0	1280000	0	1336.25	2
1340	0	5.5	43	240	3402	78.266	0	0	0	0	380000	0	1720000	0	1575.81	3
1341	0	3.75	59	240	3391.75	76.9189	0	0	0	0	340000	0	1620000	0	1494.36	3
1342	0	6	52.5	240	3379	74.5392	0	0	0	0	380000	0	1580000	0	1515.25	3
1343	0	6	59	240	3364.5	73.1475	23.0452	3	0	0	170000	0	1790000	0	1531.03	3
1344	0	6	59	240.5	3347.5	71.2732	1634.9	3	0	0	200000	0	1760000	0	1585.4	3
1345	0	7.25	59	241	3333	70.3328	1149.84	3	0	0	70000	0	1890000	0	611.921	2
1346	0	9	59	240.5	3322	70.8893	0	0	0	0	150000	0	1810000	0	0	0
1347	0	10.25	59	240	3308	77.2155	0	0	0	0	390000	0	1710000	0	404.063	2
1348	0	8.5	59	240	3295.25	77.0336	382.803	2	0	0	110000	0	1850000	0	0	0
1349	0	7.5	77	240	3279	77.0283	3044.64	7	0	0	0	0	1960000	0	0	0
1350	0	6.5	79	240	3264.25	74.9036	582.535	3	0	0	80000	0	1880000	0	0	0
1356	0	0	34	179	2720	1173.45	0	0	1020000	350000	330000	0	80000	0	0	0
1357	0	0	21	166	2743.5	1470.98	0	0	1340000	140000	480000	0	0	0	0	0
1358	0	0	21	139.25	2486.75	1906.57	0	0	1900000	50000	10000	0	0	0	0	0
1359	0	0	21	126.5	2233.5	2091.35	0	0	1440000	390000	130000	0	0	0	0	0
1360	0	0	21	160	2752.75	1541.11	0	0	670000	410000	880000	0	0	0	0	0
1361	0	0	21	176.5	2798.5	1283.08	0	0	210000	500000	1350000	0	40000	0	0	0
1362	0	0	21	181.5	2799.25	1175.72	0	0	150000	470000	1340000	0	0	0	0	0
1363	0	0	24.5	196.5	2998.5	901.866	0	0	30000	1060000	740000	0	130000	0	0	0
1364	0	0	31	203	3136.25	791.284	0	0	0	620000	230000	0	1110000	0	0	0
1365	0	0	31	215	3375	547.44	0	0	0	310000	960000	0	690000	0	0	0
1366	0	0	28	224	3513	408.582	0	0	0	10000	1740000	0	210000	0	0	0
1367	1	5	31	226	3535.5	368.538	0	0	0	0	1310000	0	650000	0	0	0
1368	0	6	35.5	228	3554	322.92	0	0	0	0	1980000	0	120000	0	0	0
1369	0	7	46	230.25	3564.75	273.199	1338.4	3	0	0	1960000	0	0	0	0	0
1370	0	6.5	46	232	3571.5	245.245	1475.97	3	0	0	1960000	0	0	0	0	0
1371	0	5	46	232	3572.25	237.482	382.049	3	0	0	1960000	0	0	0	0	0
1372	0	6	48	232.5	3570	227.842	0	0	0	0	1890000	0	70000	0	0	0
1373	0	8	52	234.5	3570	197.221	0	0	0	0	1670000	0	290000	0	0	0
1374	0	9.5	46	236.667	3565.67	156.922	0	0	0	0	260000	0	1700000	0	0	0
1375	0	7	37	237	3559.33	146.486	616.584	6	0	0	640000	0	1460000	0	0	0
1376	0	6	34	238	3551.25	134.655	2225.85	6	0	50000	510000	0	1400000	0	0	0
1377	0	7	40	238	3542	127.257	0	0	0	0	580000	0	1380000	0	0	0
1378	0	7	43	239	3536	122.818	0	0	0	10000	610000	0	1340000	0	0	0
1379	0	6	40	238	3527	118.433	0	0	0	0	510000	0	1450000	0	0	0
1380	0	0	37	238.667	3517.33	120.109	924.416	3	680000	90000	140000	590000	460000	0	0	0
1381	0	0	34	237.5	3513.5	133.701	515.906	3	1950000	10000	0	0	0	0	0	0
1382	0	0	32.5	238	3504.5	129.792	0	0	1950000	10000	0	0	0	0	0	0
1383	0	0	31	238	3491.5	123.122	0	0	2080000	20000	0	0	0	0	0	0
1384	0	0	28	238.5	3479.5	119.168	0	0	1720000	240000	0	0	0	0	0	0
1385	0	0	40	238.5	3470.25	112.337	0	0	1430000	320000	210000	0	0	0	0	0
1386	0	0	40	238	3460	102.91	0	0	1870000	90000	0	0	0	0	0	0
1387	0	0	34	239.25	3443.5	96.7543	0	0	850000	1040000	60000	0	10000	0	0	0
1388	0	5	40	240	3429.5	87.2539	0	0	50000	1000000	510000	0	400000	0	0	0
1389	0	5.5	40	240	3418.33	81.9959	0	0	0	0	760000	0	1200000	0	0	0
1390	0	0	40	240	3406	80.2735	0	0	0	0	810000	0	1290000	0	0	0
1391	0	0	40	240	3392	78.509	0	0	0	0	590000	0	1370000	0	0	0
1392	0	6	46	240	3371.67	76.5742	0	0	0	0	270000	0	1690000	0	0	0
1393	0	6	46	240	3359	71.7268	0	0	0	0	350000	0	1610000	0	0	0
1394	0	6	49.25	240.5	3347.5	71.076	0	0	0	0	50000	0	1910000	0	220.268	3
1395	0	7.5	52.5	240	3334.5	69.8754	502.873	3	0	0	430000	0	1530000	0	1684.69	4
1396	0	15	61.5	240	3320.25	69.7953	1683.69	3	0	0	380000	0	1580000	0	2333.17	3
1397	0	14.5	61.5	240	3306	75.0895	418.138	3	0	30000	520000	0	1550000	0	1393.17	4
1398	0	12	69	240	3290.25	74.8175	0	0	0	0	70000	0	1790000	100000	1551.6	3
1399	0	10	59	240	3271.67	72.2756	1368.39	6	0	0	150000	0	1810000	0	1516.98	3
1400	0	7	59	240	3257	71.4161	2864.44	8	0	0	230000	0	1730000	0	671.644	3
1406	0	0	21	190.75	2876	958.44	0	0	380000	240000	290000	0	50000	0	0	0
1407	0	0	21	172.5	2746.5	1298.73	0	0	1220000	370000	370000	0	0	0	0	0
1408	0	0	21	154.25	2704.5	1698.85	0	0	1700000	140000	120000	0	0	0	0	0
1409	0	0	21	157	2727	1673.84	0	0	1140000	430000	390000	0	0	0	0	0
1410	0	0	21	169.5	2766.25	1488.06	0	0	960000	640000	360000	0	0	0	0	0
1411	0	0	21	194	2982	1035.92	0	0	190000	220000	1690000	0	0	0	0	0
1412	0	0	21	197.333	3029	893.883	0	0	80000	530000	1350000	0	0	0	0	0
1413	0	0	34	204	3169	739.636	178.571	3	500000	890000	570000	0	0	0	0	0
1414	0	0	34	208.5	3270	677.74	1611.82	3	60000	190000	1370000	0	340000	0	0	0
1415	0	0	34	222	3501.33	462.517	1443.08	3	0	0	1150000	0	810000	0	0	0
1416	0	0	34	226	3547	346.132	0	0	0	0	1100000	0	860000	0	0	0
1417	0	0	34	227.5	3564	321.88	443.194	3	0	0	1840000	0	120000	0	0	0
1418	0	1.25	34	229.5	3577	285.651	1767.51	3	0	0	1830000	0	270000	0	0	0
1419	0	3	34	231.25	3584.25	254.509	757.518	3	0	0	1800000	0	160000	0	0	0
1420	0	4.25	40	232.5	3587.5	233.35	0	0	0	0	1670000	0	290000	0	0	0
1421	0	0	30	233.25	3586.75	216.554	0	0	0	0	1360000	0	600000	0	0	0
1422	0	0	50	234	3585.33	198.136	0	0	100000	90000	1350000	0	420000	0	0	0
1423	0	6.5	49.5	234.667	3580.67	186.007	0	0	150000	340000	680000	0	790000	0	0	0
1424	0	6.5	34	237	3575	154.684	0	0	0	50000	120000	0	1790000	0	0	0
1425	0	6	34	237	3566	149.629	0	0	100000	660000	720000	0	620000	0	0	0
1426	0	4.25	34	238	3557	138.386	1432.32	3	270000	390000	230000	0	1070000	0	0	0
1427	0	3	46	238	3549	130.779	0	0	370000	80000	410000	0	1070000	30000	0	0
1428	0	1.5	43	238	3540.25	120.987	0	0	70000	80000	130000	0	1680000	0	0	0
1429	0	3	46	239	3531.5	113.225	0	0	0	10000	340000	0	1610000	0	0	0
1430	0	0	40	238.75	3523.75	118.852	133.007	3	1210000	20000	160000	0	570000	0	0	0
1431	0	0	34	237	3520.67	132.642	1377.6	3	1900000	50000	10000	0	0	0	0	0
1432	0	0	31	238	3509	130.145	0	0	1960000	0	0	0	0	0	0	0
1433	0	0	28	238	3495.75	124.789	0	0	2070000	30000	0	0	0	0	0	0
1434	0	0	40	239	3483	119.999	0	0	1890000	70000	0	0	0	0	0	0
1435	0	0	40	238.25	3473.25	112.551	0	0	1960000	0	0	0	0	0	0	0
1436	0	2.5	40	238	3463	103.867	0	0	1940000	20000	0	0	0	0	0	0
1437	0	5.75	34	239.5	3445.5	91.6899	0	0	510000	560000	140000	0	750000	0	0	0
1438	0	6	40	240	3430	85.5771	0	0	0	140000	730000	0	1090000	0	0	0
1439	0	6	40	240	3415	81.5115	0	0	0	0	680000	0	1280000	0	0	0
1440	0	6	40	240	3399.67	78.8713	0	0	0	0	570000	0	1530000	0	0	0
1441	0	1.5	40	240	3389.67	77.124	0	0	0	0	480000	0	1480000	0	0	0
1442	0	5	40	240	3373.25	74.7005	0	0	0	0	290000	0	1670000	0	1016.9	2
1443	0	6	46	240	3358.5	71.5057	0	0	0	0	80000	0	1880000	0	0	0
1444	0	6	48.5	240	3344.25	70.6756	0	0	0	0	200000	0	1760000	0	120.566	3
1445	0	11	51	240	3330	68.991	0	0	0	0	220000	0	1740000	0	1590.57	3
1446	0	18	64	240	3315.5	66.0513	0	0	0	0	330000	0	1630000	0	1456.49	3
1447	0	18	71.5	240	3301.5	74.0493	1265.63	3	0	0	340000	0	1760000	0	1351.08	3
1448	0	13.5	79	240	3290	75.9565	1900.68	8	0	0	720000	0	1240000	0	0	0
1449	0	9.75	69	240.5	3265	70.5621	1397.08	3	0	10000	220000	0	1730000	0	0	0
1450	0	7	59	241	3250	67.4512	0	0	0	0	160000	0	1800000	0	1173.1	2
1456	0	0	0	195.75	2983.75	873.735	0	0	510000	190000	220000	0	20000	0	0	0
1457	0	0	21	183	2797.5	1156.6	0	0	660000	390000	880000	0	30000	0	0	0
1458	0	0	21	183.5	2846.25	1234.49	0	0	530000	210000	1170000	0	50000	0	0	0
1459	0	2.5	21	176	2772	1170.36	0	0	460000	410000	990000	0	100000	0	0	0
1460	0	0	21	192	2929	967.946	0	0	550000	680000	710000	0	20000	0	0	0
1461	0	5.5	24.5	207	3227	716.443	0	0	220000	670000	1060000	0	150000	0	0	0
1462	0	0	28	206	3218	733.52	0	0	110000	640000	1130000	0	80000	0	0	0
1463	0	0	34	217.667	3442.33	572.323	1482.01	3	260000	440000	1080000	0	180000	0	0	0
1464	0	0	34	214.667	3392.33	482.118	0	0	830000	450000	610000	0	70000	0	0	0
1465	0	0	34	226.25	3561.25	363.295	196.213	3	1160000	0	380000	0	420000	0	0	0
1466	0	0	34	228	3583	308.54	1551.38	3	460000	340000	230000	0	930000	0	0	0
1467	0	0	34	230	3594.25	286.013	1599.35	3	10000	110000	560000	0	1280000	0	0	0
1468	0	0	34	231	3598.5	266.493	0	0	0	0	1500000	0	600000	0	0	0
1469	0	0	34	231.5	3600.5	246.911	0	0	0	30000	1610000	0	320000	0	0	0
1470	0	0	28	232.5	3600.5	232.164	0	0	310000	350000	510000	0	790000	0	0	0
1471	0	0	30	232.667	3597	221.44	0	0	710000	630000	610000	0	10000	0	0	0
1472	0	0	43	233.5	3591	212.536	0	0	1690000	240000	30000	0	0	0	0	0
1473	0	0	40	236	3588	201.051	0	0	1430000	320000	210000	0	0	0	0	0
1474	0	0	34	235.667	3581.33	167.81	0	0	520000	1000000	100000	0	340000	0	0	0
1475	0	0	34	236.5	3573	163.695	0	0	1210000	860000	0	0	30000	0	0	0
1476	0	0	34	236.75	3567.25	152.645	1419.1	3	1860000	100000	0	0	0	0	0	0
1477	0	0	28	236.5	3559.5	146.75	0	0	1940000	20000	0	0	0	0	0	0
1478	0	0	34	237.5	3550.25	138.457	0	0	1680000	270000	10000	0	0	0	0	0
1479	0	0	34	238	3541	132.219	0	0	1670000	240000	50000	0	0	0	0	0
1480	0	0	34	238.5	3527.75	115.816	0	0	870000	150000	600000	0	340000	0	0	0
1481	0	0	34	238	3517.75	124.959	1664.93	3	1440000	90000	300000	0	130000	0	0	0
1482	0	0	31	237	3513.5	131.332	0	0	1950000	10000	0	0	0	0	0	0
1483	0	0	34	238.5	3497.5	123.474	0	0	2100000	0	0	0	0	0	0	0
1484	0	0	40	238	3486	114.482	0	0	1850000	110000	0	0	0	0	0	0
1485	0	0	46	240	3466.5	93.9709	0	0	930000	660000	140000	0	230000	0	0	0
1486	0	5	40	239.5	3457.5	89.0991	0	0	730000	560000	240000	0	430000	0	0	0
1487	0	6	43	240	3441.25	82.4947	0	0	0	140000	130000	0	1690000	0	0	0
1488	0	6	40	240	3428	82.5388	0	0	0	0	500000	0	1460000	0	0	0
1489	0	6	46	240	3415.75	77.7976	0	0	0	0	570000	0	1390000	0	0	0
1490	0	6	43	240	3398	77.3713	0	0	0	0	630000	0	1470000	0	0	0
1491	0	6	40	240	3385	76.425	0	0	0	0	640000	0	1320000	0	0	0
1492	0	6	40	240	3371.25	73.9268	0	0	0	0	400000	0	1560000	0	380.234	3
1493	0	6	46	240	3356	71.5802	0	0	0	0	90000	0	1870000	0	1468.48	3
1494	0	7	48.5	240	3342.25	71.0865	0	0	0	0	200000	0	1760000	0	1443.29	3
1495	0	10.5	79	240	3327	70.829	0	0	0	0	240000	0	1720000	0	0	0
1496	0	17	84	240	3312	68.1278	0	0	0	0	180000	0	1780000	0	0	0
1497	0	18.5	84	240	3292.5	75.6079	652.943	3	0	20000	850000	0	1230000	0	356.291	3
1498	0	13	79	240	3280	75.6709	2830.1	13	0	0	1110000	0	830000	20000	2663.56	3
1499	0	9	64.5	240.25	3262.25	73.7925	1558.39	2	0	10000	720000	0	1220000	10000	0	0
1506	0	0	0	208.667	3261.33	679.284	0	0	50000	60000	10000	0	0	0	1137.42	4
1507	0	0	34	211	3320	690.802	0	0	0	310000	270000	0	10000	0	1449.74	3
1508	0	2.5	24.5	214.5	3387.5	710.511	0	0	10000	180000	550000	0	190000	0	1426.33	4
1509	0	5.75	24.5	202	3141	695.597	0	0	70000	150000	530000	0	520000	0	307.934	2
1510	0	6	21	208.5	3279.5	641.003	0	0	100000	170000	460000	0	950000	0	0	0
1511	0	6	29.25	218	3457.67	519.376	0	0	120000	360000	280000	0	1010000	0	0	0
1512	0	6	34	219.667	3480	527.009	482.647	3	60000	940000	520000	0	220000	0	0	0
1513	0	5.5	34	220.5	3500	472.727	1511.54	3	0	490000	770000	0	180000	0	0	0
1514	0	2.5	34	227.5	3586.5	342.497	0	0	190000	40000	390000	0	730000	0	0	0
1515	0	0	34	228.75	3599.75	316.447	0	0	1180000	0	0	0	0	0	0	0
1516	0	0	34	230	3607	298.748	0	0	1270000	190000	0	0	0	0	0	0
1517	0	0	31	231	3612.5	283.846	0	0	960000	480000	90000	0	0	0	0	0
1518	0	0	29.5	230	3608	271.563	0	0	690000	1050000	210000	0	140000	0	0	0
1519	0	0	28	231	3610	256.458	0	0	500000	800000	360000	0	300000	0	0	0
1520	0	0	28	232	3607.5	241.084	0	0	1550000	400000	10000	0	0	0	0	0
1521	0	0	30	233	3605	227.115	0	0	1830000	130000	0	0	0	0	0	0
1522	0	0	43	233.5	3601.25	210.664	0	0	1730000	230000	0	0	0	0	0	0
1523	0	0	40	234	3596.5	204.436	0	0	1700000	200000	60000	0	0	0	0	0
1524	0	0	34	235.75	3590.75	174.568	0	0	1420000	540000	0	0	0	0	0	0
1525	0	0	34	236.5	3584	158.571	0	0	1300000	800000	0	0	0	0	0	0
1526	0	0	34	237.25	3573.75	144.297	1434.86	3	1780000	70000	0	110000	0	0	0	0
1527	0	0	28	237.5	3565	135.243	0	0	1800000	0	0	160000	0	0	0	0
1528	0	0	28	237.75	3556.25	131.873	0	0	1870000	90000	0	0	0	0	315.563	3
1529	0	0	28	238	3543.67	125.482	0	0	1880000	80000	0	0	0	0	1429.58	3
1530	0	0	34	238	3536	120.886	0	0	1760000	150000	50000	0	0	0	1431.28	3
1531	0	0	40	239	3514	102.746	476.884	3	360000	390000	350000	520000	340000	0	1797.79	6
1532	0	0	34	239	3502	103.211	1437.6	3	580000	20000	850000	220000	290000	0	1289.45	3
1533	0	0	34	238.75	3494.25	95.9775	1422.51	3	650000	110000	190000	980000	150000	20000	929.956	3
1534	0	0	46	240	3479	86.6517	1510.7	3	290000	120000	290000	860000	340000	60000	1218.92	3
1535	0	0	46	239.75	3467.5	88.6715	1478.37	3	30000	0	1310000	30000	500000	90000	0	0
1536	0	2.5	46	240	3453.5	84.2578	1676.63	6	0	0	580000	0	1380000	0	0	0
1537	1	2.5	43	240	3441.5	81.3089	1424.67	3	0	0	370000	0	1590000	0	0	0
1538	0	3	46	240	3422.75	79.1857	1250.1	4	0	0	680000	0	1280000	0	0	0
1539	0	4.5	46	240	3410	79.669	1506.95	3	0	0	1360000	0	600000	0	0	0
1540	0	6	46	240	3398	80.9123	1463.9	3	0	0	840000	0	1260000	0	0	0
1541	0	6	46	240	3383.5	78.4797	1414.28	3	0	0	330000	0	1630000	0	0	0
1542	0	6	46	240	3369	72.9311	1414.28	3	0	0	190000	0	1770000	0	0	0
1543	0	6	46	240	3354	71.3353	1424.05	3	0	0	330000	0	1630000	0	0	0
1544	0	6.5	58.25	240	3338	70.4621	1446.33	3	0	0	410000	0	1550000	0	0	0
1545	0	8.5	79	240	3324	68.5502	1446.36	3	0	0	490000	0	1470000	0	0	0
1546	0	10.5	84	240	3308.5	68.8306	1424.38	3	0	0	240000	0	1720000	0	0	0
1547	0	12.75	81.5	240	3287.25	72.1817	1081.07	3	0	0	410000	0	1690000	0	0	0
1548	0	10.5	73	240.5	3271	72.3103	1436.55	3	0	0	150000	0	1810000	0	111.397	2
1561	0	5.5	0	219.75	3494.75	405.397	0	0	0	0	0	0	20000	0	1414.34	2
1562	0	6	0	220.5	3528.5	362.381	597.112	2	0	0	0	0	10000	0	1414.34	2
1568	0	0	0	233	3625.5	230.331	0	0	30000	0	10000	0	0	0	1431.73	2
1569	0	0	28	233.5	3624.5	220.816	0	0	190000	680000	100000	0	160000	20000	1969.23	6
1570	0	0	28	233.5	3619.75	208.041	0	0	570000	590000	80000	0	680000	40000	1436.9	3
1571	0	5	40	233	3616.5	212.109	0	0	1580000	360000	20000	0	0	0	0	0
1572	0	5.5	43	234.5	3613	195.625	0	0	1250000	670000	40000	0	0	0	0	0
1573	0	6	34	235	3608.5	189.363	0	0	810000	1120000	30000	0	0	0	0	0
1574	0	3	34	235.5	3601.25	165.017	0	0	870000	1000000	90000	0	0	0	679.943	2
1575	0	0	34	236	3593.5	158.192	1081.49	3	2030000	70000	0	0	0	0	1435.9	3
1576	0	0	34	237	3582.25	142.238	585.458	3	1640000	120000	0	200000	0	0	1430.46	3
1577	0	0	28	237	3572	136.996	0	0	1590000	190000	0	180000	0	0	1484.19	3
1578	0	0	28	238	3562.5	126.691	0	0	1250000	670000	0	0	40000	0	1133.61	3
1579	0	0	28	238.333	3543.67	120.374	0	0	1400000	350000	0	0	210000	0	0	0
1580	0	0	40	238.5	3534	108.75	0	0	1520000	80000	60000	90000	210000	0	1261.12	3
1581	0	0	34	239.25	3518.5	103.181	0	0	210000	110000	150000	1280000	160000	50000	1989.7	6
1582	0	0	34	239	3506	95.8229	0	0	0	0	400000	520000	850000	190000	1653.71	6
1583	0	0	34	239.25	3494.75	90.5659	0	0	0	0	10000	400000	1460000	230000	575.067	3
1584	0	0	46	240	3480	86.1618	0	0	0	0	570000	460000	680000	250000	245.733	3
1585	0	0	34	240	3469.5	84.4146	0	0	0	0	30000	210000	1400000	320000	1437.94	3
1586	0	0	34	240	3449.75	81.5368	1414.3	3	0	0	30000	0	1450000	480000	1419.11	3
1587	0	0	34	240	3437	79.6336	0	0	0	0	0	80000	1690000	190000	1547.22	3
1588	0	0	46	240	3424.33	78.8783	218.14	2	0	0	220000	0	1650000	90000	1580.61	3
1589	0	0	34	240	3409	76.6649	0	0	0	0	320000	0	1640000	0	1526.44	3
1590	0	0	46	240	3394	75.0797	0	0	0	30000	430000	0	1640000	0	145.784	3
1591	0	2.5	46	240	3380	76.1349	0	0	0	0	470000	0	1460000	30000	0	0
1592	0	0	46	240	3366	73.7196	0	0	0	0	580000	0	1350000	30000	0	0
1593	0	5.5	59	240	3350	71.3799	0	0	0	0	420000	0	1540000	0	0	0
1594	0	6	61.5	240	3333.75	69.2651	0	0	0	0	220000	0	1740000	0	0	0
1595	0	7.5	79	240	3312.75	69.4904	0	0	0	0	80000	0	1880000	0	0	0
1596	0	8	67	240	3297	68.9	0	0	0	0	290000	0	1670000	0	0	0
1597	0	8.5	67	240	3281	72.2104	0	0	0	0	140000	0	1960000	0	0	0
1598	0	8	67	240	3264	74.0456	1415.34	3	0	0	590000	0	1370000	0	0	0
1616	0	0	0	229	3628.5	288.511	0	0	0	0	0	0	0	0	0	0
1617	0	0	28	230.75	3634.5	266.523	0	0	0	0	130000	0	130000	0	217.948	3
1618	0	0	28	230.25	3631.5	271.925	0	0	0	0	1360000	0	160000	0	1715.39	3
1619	0	0	28	230	3627.5	277.961	0	0	0	0	1750000	0	200000	0	843.702	3
1620	0	1.5	34	231.25	3624.5	269.619	0	0	0	0	1130000	0	960000	10000	436.068	3
1621	0	0	40	233.5	3629.5	196.714	0	0	280000	640000	610000	0	470000	100000	1879.82	3
1622	0	6.25	49.5	235.25	3622.5	176.144	0	0	110000	1440000	310000	0	160000	80000	1425.76	3
1623	0	7.5	40	235.5	3616.5	163.435	0	0	610000	840000	120000	0	380000	150000	743.44	3
1624	0	7	34	236	3606.5	156.246	1124.62	3	200000	1390000	140000	0	300000	70000	0	0
1625	0	5.5	40	237	3595	140.656	911.485	3	830000	30000	130000	0	1160000	100000	0	0
1626	0	1.25	37	238	3587	127.769	0	0	550000	220000	20000	0	1250000	60000	0	0
1627	0	0	34	237.75	3572.5	117.777	0	0	440000	110000	20000	0	1410000	120000	0	0
1628	0	0	34	239	3560	112.167	0	0	350000	10000	20000	0	1660000	60000	0	0
1629	0	0	34	239	3548.5	110.68	0	0	0	440000	170000	0	1390000	100000	2003.12	6
1630	0	0	28	239	3535	104.143	0	0	0	90000	440000	610000	830000	130000	2581.64	6
1631	0	0	28	239	3524	103.397	0	0	0	0	900000	220000	900000	80000	453.849	3
1632	1	0	34	239	3511	96.5487	0	0	0	10000	1750000	0	340000	0	0	0
1633	1	0	40	239	3498.5	95.0209	0	0	0	0	1650000	0	600000	0	0	0
1634	0	0	34	239.333	3480.67	91.13	0	0	0	10000	1470000	0	620000	0	0	0
1635	0	0	34	240	3470	84.3079	0	0	0	940000	380000	40000	720000	20000	0	0
1636	0	0	34	240	3451	80.6679	1533.44	3	0	30000	440000	590000	820000	220000	0	0
1637	0	0	34	240	3439	79.7365	0	0	0	0	0	340000	1130000	630000	0	0
1638	0	0	28	240	3419.67	77.9672	0	0	0	0	0	480000	940000	680000	0	0
1639	0	0	31	240	3407	76.5309	0	0	0	0	0	100000	1290000	710000	0	0
1640	0	0	32.5	240	3392	71.2684	0	0	0	0	0	100000	1130000	1020000	1412.75	3
1641	0	0	37	240	3376.5	72.1569	0	0	0	0	0	0	1640000	460000	1555.24	3
1642	0	0	35.5	240	3361.75	71.0759	0	0	0	0	30000	0	1550000	520000	1368.57	4
1643	0	4	49.5	240	3340.67	68.7454	0	0	0	0	110000	0	1400000	590000	274.169	3
1644	0	5.5	53	240	3327.67	68.398	0	0	0	0	250000	0	1820000	30000	0	0
1645	0	6.25	40	240	3304.75	68.2591	0	0	0	0	320000	0	1780000	0	0	0
1646	0	7.5	54	240	3289	68.2004	0	0	0	0	210000	0	1890000	0	0	0
1647	0	8.25	50	240.333	3274.33	69.3374	0	0	0	0	150000	0	2100000	0	0	0
1648	0	8	54	240	3257	70.9742	1417.26	3	0	0	1070000	0	1030000	0	0	0
1665	0	0	0	225.75	3611	317.012	0	0	0	0	0	0	0	0	0	0
1666	0	0	28	229	3644.67	304.771	0	0	0	0	420000	0	0	0	992.894	3
1667	0	0	28	228	3634.67	320.814	0	0	0	0	1340000	0	370000	0	1499.22	3
1668	0	0	28	226.75	3627.75	343.602	0	0	0	0	2050000	0	50000	0	0	0
1669	0	5	28	227	3628.5	333.844	0	0	0	0	1750000	0	210000	0	0	0
1670	0	6	31	227.667	3628.67	322.034	0	0	0	0	1880000	0	80000	0	0	0
1671	0	7	46	231	3639	260.995	0	0	0	0	1780000	0	180000	0	0	0
1672	0	9	63	234	3634	198.064	0	0	0	0	1070000	0	880000	10000	0	0
1673	0	9	46	236	3624	162.067	11.8063	3	0	0	540000	0	1420000	0	713.064	3
1674	0	7.5	34	236.75	3612.25	149.244	1788.32	3	0	0	0	0	1960000	0	1460.64	3
1675	0	6	40	237	3601.67	139.581	0	0	0	0	0	0	2100000	0	1450.18	3
1676	0	5.5	40	238	3591	129.777	0	0	0	0	0	0	1960000	0	1429.65	3
1677	0	0	40	238	3578	120.823	0	0	0	0	150000	0	1810000	0	1423.6	3
1678	0	0	40	238	3566.5	116.218	0	0	0	0	60000	0	1860000	40000	1445.68	3
1679	0	0	40	238.5	3556.75	116.444	0	0	120000	130000	490000	0	1140000	80000	161.3	3
1680	0	0	28	238	3548	119.49	0	0	790000	780000	330000	0	60000	0	0	0
1681	0	0	28	238.5	3534	115.68	0	0	940000	970000	50000	0	0	0	0	0
1682	0	0	28	239	3518	102.578	0	0	360000	1150000	340000	0	110000	0	0	0
1683	0	0	40	239	3502.5	93.9119	0	0	0	100000	1920000	0	80000	0	265.057	3
1684	0	5	28	239	3482	90.103	0	0	0	20000	820000	0	1050000	70000	1525.89	3
1685	0	0	40	240	3467	87.7929	0	0	0	330000	390000	0	1140000	100000	1491.61	3
1686	0	0	46	240	3452.5	86.2405	1440.52	3	0	0	670000	0	1280000	10000	1554.34	3
1687	0	0	43	239.5	3436	84.0886	0	0	0	0	50000	0	1910000	0	1494.63	3
1688	0	0	40	239.5	3422	81.3909	0	0	0	0	430000	0	1530000	0	1493.41	3
1689	0	0	40	240	3405	77.231	0	0	0	0	950000	0	1000000	10000	1425.53	3
1690	0	0	40	240	3388.75	75.5135	0	0	0	0	630000	600000	830000	40000	0	0
1691	0	0	40	240	3372.5	73.7344	0	0	0	0	320000	600000	950000	90000	0	0
1692	0	0	46.5	240.25	3355.25	69.1014	0	0	0	0	160000	50000	1290000	460000	84.2906	2
1693	0	2.5	53	240	3333	65.9233	0	0	0	0	50000	0	1340000	570000	1600.36	3
1694	0	5	53	240	3318	65.0722	0	0	0	0	20000	0	1380000	560000	883.847	3
1695	0	6	40	240	3300.5	63.8098	0	0	0	0	20000	0	1810000	130000	0	0
1696	0	7	46	240	3283	64.1836	0	0	0	0	470000	0	1490000	0	0	0
1697	0	8	46	240.667	3265	66.6679	0	0	0	0	320000	0	1780000	0	0	0
1698	0	7	46	240.5	3249.5	67.1005	1419.55	3	0	0	1140000	0	820000	0	0	0
1715	0	0	32	226.25	3642.5	343.67	0	0	0	0	200000	0	220000	0	1361.5	2
1716	0	0	28	226.75	3644.25	344.063	0	0	0	0	1710000	0	220000	0	724.273	3
1717	0	0	32	225	3623	357.82	0	0	0	0	1720000	0	240000	0	0	0
1718	0	2.5	30	226	3634	358.245	0	0	0	0	2100000	0	0	0	0	0
1719	0	6	34	227	3642	334.397	0	0	0	0	1780000	0	180000	0	0	0
1720	0	6.5	40	229	3645.67	303.483	590.947	3	0	0	1700000	0	260000	0	0	0
1721	0	7	46	230.5	3648	254.026	1670.37	3	0	0	1680000	0	280000	0	0	0
1722	0	9.5	46	233.75	3643.75	203.933	2655.43	4	0	0	1690000	0	270000	0	0	0
1723	0	10	59	236	3633	166.745	3028.52	4	0	0	1330000	0	630000	0	0	0
1724	0	7.5	46	237	3621	144.762	0	0	0	0	150000	0	1810000	0	0	0
1725	0	6	43	237.25	3608.5	136.662	0	0	0	0	70000	0	2030000	0	0	0
1726	0	5.5	40	238	3597.5	130.335	0	0	0	0	660000	0	1300000	0	0	0
1727	0	0	40	238	3587.5	123.467	0	0	0	0	750000	0	1170000	40000	0	0
1728	0	0	28	238	3577	123.615	0	0	0	290000	750000	0	920000	0	0	0
1729	0	0	28	238	3564.33	119.614	0	0	140000	1250000	490000	0	80000	0	0	0
1730	0	0	28	238	3551	114.143	0	0	390000	930000	250000	0	390000	0	0	0
1731	0	0	28	239	3536.5	107.414	0	0	450000	830000	320000	0	360000	0	0	0
1732	0	0	40	239.333	3516.67	101.364	0	0	240000	1000000	160000	0	560000	0	897.548	3
1733	0	6	40	239.333	3502	97.3195	0	0	0	80000	400000	0	1610000	10000	1995.99	3
1734	0	6	28	239.25	3484.25	95.1343	0	0	0	0	670000	0	1290000	0	0	0
1735	0	6	40	240	3468	89.5648	0	0	0	250000	620000	0	1090000	0	0	0
1736	0	5	46	239.5	3453.75	87.4387	1436.64	3	0	0	920000	0	1040000	0	0	0
1737	0	0	43	240	3435.5	81.8074	0	0	0	0	390000	0	1570000	0	0	0
1738	0	0	40	239.5	3419.75	80.141	0	0	0	0	290000	0	1670000	0	0	0
1739	0	0	40	240	3402.5	78.0427	0	0	0	0	300000	0	1660000	0	224.472	3
1740	0	0	40	240	3385.5	77.1466	0	0	0	0	300000	0	1800000	0	1531.27	3
1741	0	0	40	240	3364.5	75.002	0	0	0	0	440000	0	1520000	0	1534.13	3
1742	0	0	53	240	3347	69.7167	0	0	0	0	340000	0	1620000	0	503.363	3
1743	0	2.5	53	240	3328	67.5148	0	0	0	0	340000	0	1570000	50000	0	0
1744	0	5	46.5	240	3312.5	64.1482	0	0	0	0	200000	0	1510000	250000	708.464	3
1745	0	6	40	240.25	3295	55.7036	0	0	0	0	0	0	1380000	580000	1346.36	3
1746	0	7	46	241	3277	57.6948	0	0	0	0	130000	0	1770000	60000	279.978	2
1747	0	7.5	46	241	3257.5	60.5097	0	0	0	0	80000	0	2020000	0	1464.34	3
1748	0	7	46	241	3239.5	60.8135	1420.33	3	0	0	290000	0	1670000	0	1097.9	3
1765	0	0	0	219	3576	372.649	0	0	0	0	0	0	0	0	0	0
1766	0	0	31	225.5	3648.5	393.3	0	0	0	0	860000	0	60000	0	0	0
1767	0	0	39	225.5	3642.5	365.442	0	0	0	0	1670000	0	290000	0	0	0
1768	0	1.25	37.75	225	3638.75	377.252	1744.53	2	0	0	2060000	0	40000	0	0	0
1769	0	5.5	34	227	3652.5	328.894	2884.92	3	0	0	1680000	0	220000	0	0	0
1770	0	6	34	229.5	3661.5	280.672	2391.82	4	0	0	1580000	0	380000	0	0	0
1771	0	7	46	231.5	3665.5	240.35	1480.56	3	0	0	1760000	0	200000	0	0	0
1772	0	7.75	52.5	233.75	3657.25	200.054	279.618	3	0	0	1850000	0	110000	0	0	0
1773	0	8.5	46	235.5	3644	174.229	1421.65	3	0	0	1150000	0	810000	0	0	0
1774	0	7	52.5	236.5	3631.5	152.823	0	0	0	0	190000	0	1770000	0	0	0
1775	0	3	40	237	3620	141.564	0	0	0	0	230000	0	1870000	0	0	0
1776	0	0	34	238	3606	134.505	0	0	0	0	50000	0	1910000	0	0	0
1777	0	0	40	238	3596	133.056	0	0	0	80000	690000	0	1170000	20000	0	0
1778	0	0	32	238	3586	128.995	0	0	80000	820000	600000	0	460000	0	0	0
1779	0	0	36	238	3568	119.314	0	0	0	290000	490000	0	1180000	0	729.929	3
1780	0	0	36	239	3555	113.49	0	0	0	0	60000	0	1900000	0	2392.45	6
1781	0	3	36	239	3540	106.054	0	0	0	0	110000	0	1850000	0	2869.72	6
1782	0	4.5	40	239	3519	99.4326	0	0	0	0	120000	0	1840000	0	2667.44	6
1783	0	6.5	40	239	3503	98.431	0	0	0	0	320000	0	1780000	0	674.872	3
1784	0	6	46	239.25	3487.75	92.7898	0	0	0	0	350000	0	1610000	0	1407.44	3
1785	0	6	46	240	3469.5	90.7741	0	0	0	0	450000	0	1510000	0	1697.71	3
1786	0	6	46	240	3452.25	86.4736	1429.4	3	0	0	390000	0	1570000	0	1432.38	3
1787	0	5.5	43	240	3434.5	81.2472	0	0	0	0	160000	0	1800000	0	1425.63	3
1788	0	0	40	239.5	3417.5	77.4316	0	0	0	0	190000	0	1770000	0	1566.46	3
1789	0	1.5	40	240	3400	73.6074	0	0	0	0	220000	0	1740000	0	476.698	3
1790	0	5.5	40	240	3381.5	72.0295	0	0	0	0	200000	0	1900000	0	0	0
1791	0	5.75	40	240	3360	68.5951	0	0	0	0	220000	0	1740000	0	0	0
1792	0	5.5	53	240	3342	69.8975	0	0	0	0	540000	0	1420000	0	1135.91	3
1793	0	5.5	53	240.25	3323	64.4052	0	0	0	0	190000	0	1770000	0	1644.98	3
1794	0	5	46.5	240	3305.5	63.7579	0	0	0	0	560000	0	1400000	0	1595.28	3
1795	0	6	40	240.75	3286.5	58.7035	0	0	0	0	100000	0	1320000	540000	1432.47	3
1796	0	7	43	241	3267.5	51.6686	0	0	0	0	50000	0	1730000	180000	0	0
1797	0	7.75	44.5	241	3250	56.2936	0	0	0	0	240000	0	1860000	0	0	0
1798	0	7	46	241	3223.5	62.055	1521.69	3	0	0	530000	0	1430000	0	861.474	2
1816	0	0	0	220.25	3607.25	466.102	0	0	0	0	0	0	0	0	0	0
1817	0	0	34	226	3672	370.726	0	0	0	0	520000	0	40000	0	0	0
1818	0	0	34	226.25	3668.5	361.854	0	0	0	0	700000	0	30000	0	0	0
1819	0	0	0	227.5	3669.5	296.729	0	0	0	0	50000	0	0	0	0	0
1820	0	5.5	40	229.25	3676.75	285.865	0	0	0	0	1150000	0	150000	0	0	0
1821	0	6	34	232	3676.75	243.668	0	0	0	0	1630000	0	330000	0	0	0
1822	0	6	59	234	3671.5	208.219	0	0	0	0	1470000	0	490000	0	0	0
1823	0	7	46	235.5	3652.5	177.556	687.642	3	0	0	1350000	0	610000	0	0	0
1824	0	6	46	236	3641	159.444	859.746	3	0	0	1520000	0	440000	0	0	0
1825	0	0	43	237	3630.5	146.975	0	0	0	0	1060000	0	1040000	0	0	0
1826	0	0	40	237	3615	142.292	0	0	0	0	110000	0	1850000	0	0	0
1827	0	0	40	237	3605	139.524	0	0	0	710000	500000	0	750000	0	594.692	3
1828	0	2.5	40	238	3592	130.588	0	0	30000	240000	90000	0	1600000	0	1577.26	3
1829	0	6	40	238	3577.25	126.345	0	0	0	0	0	0	1960000	0	847.327	3
1830	0	6	40	238.25	3558.25	117.232	0	0	0	0	560000	0	1400000	0	0	0
1831	0	6	40	239	3542	109.689	0	0	0	0	1560000	250000	150000	0	0	0
1832	0	6.5	40	239	3526	102.163	0	0	0	0	1140000	10000	810000	0	0	0
1833	0	7	40	239	3508	95.5931	0	0	0	0	500000	0	1600000	0	1162.76	3
1834	0	6	46	239.333	3493.33	92.1014	0	0	0	0	310000	0	1650000	0	51.4955	3
1835	0	6.5	46	240	3470	85.0688	0	0	0	0	450000	0	1510000	0	0	0
1836	0	6	46	240	3454	84.0176	1416.64	3	0	0	810000	0	1150000	0	0	0
1837	0	6	43	240	3435	79.6008	0	0	0	0	720000	0	1240000	0	0	0
1838	0	0	40	240	3418.25	72.2094	0	0	0	0	810000	0	1150000	0	0	0
1839	0	3	40	240	3393	76.0574	0	0	0	0	910000	0	1050000	0	1786.76	3
1840	0	6	40	240	3375	73.1996	0	0	0	0	400000	0	1700000	0	1261.41	3
1841	0	6.5	40	240.25	3354.75	69.6232	0	0	0	0	370000	0	1470000	120000	0	0
1842	0	6	53	241	3336	69.267	0	0	0	0	300000	0	1610000	50000	0	0
1843	0	6	53	241	3316.25	65.9381	0	0	0	0	130000	0	1800000	30000	0	0
1844	0	6	53	241	3297.5	63.3287	0	0	0	0	310000	0	1650000	0	33.2944	3
1845	0	6	40	240.5	3278.75	64.6894	0	0	0	0	480000	0	1380000	100000	1788.91	6
1846	0	7	40	241	3259	54.6134	0	0	0	0	20000	0	1330000	610000	1563.99	3
1847	0	8	43	241	3242.5	54.5002	905.644	3	0	0	70000	0	1980000	50000	0	0
1848	0	7	46	241	3215.5	59.9487	754.072	3	0	0	360000	0	1600000	0	0	0
1870	0	0	34	227.5	3684	319.41	0	0	0	0	300000	0	0	0	0	0
1871	0	5	34	230.5	3688	264.157	0	0	0	0	1780000	0	160000	0	0	0
1872	0	5.5	49.5	234	3681	215.858	0	0	0	0	1840000	0	120000	0	0	0
1873	0	6	59	234.75	3666.25	189.301	0	0	0	0	1920000	0	40000	0	0	0
1874	0	5.5	52.5	236	3653.5	168.178	1469.2	3	0	0	1880000	0	80000	0	0	0
1875	0	0	40	236.5	3641	155.353	0	0	0	0	590000	0	1510000	0	0	0
1876	0	0	40	237	3629	152.69	0	0	0	280000	520000	140000	1020000	0	181.239	3
1877	0	0	40	237	3616.75	144.838	0	0	0	30000	210000	0	1720000	0	1581.58	3
1878	1	5.5	40	237	3601	137.386	0	0	0	0	50000	0	1910000	0	0	0
1879	0	6	40	237.333	3585.33	127.039	0	0	0	0	460000	0	1500000	0	0	0
1880	0	6	40	238	3566.75	118.485	0	0	0	0	610000	0	1350000	0	0	0
1881	0	6	40	238.5	3551	109.445	0	0	0	20000	630000	0	1310000	0	0	0
1882	0	5.75	40	239	3530.5	102.98	0	0	0	0	490000	0	1470000	0	0	0
1883	0	5.5	40	239	3511	98.7567	0	0	0	0	630000	0	1470000	0	0	0
1884	0	5.5	46	239.667	3492	91.7953	0	0	0	20000	590000	0	1350000	0	0	0
1885	0	5.75	46	240	3473.5	84.2307	0	0	0	0	450000	0	1510000	0	0	0
1886	0	6	46	240	3454.5	81.0984	1416.64	3	0	0	720000	0	1240000	0	0	0
1887	0	6	43	240	3428	75.9725	0	0	0	0	190000	0	1770000	0	0	0
1888	0	2.5	40	240	3410.5	76.4678	0	0	0	0	540000	0	1390000	30000	0	0
1889	0	5.25	40	239.75	3391.25	76.1002	0	0	0	10000	620000	0	1160000	170000	0	0
1890	0	6	40	240	3371.5	72.0131	0	0	0	10000	180000	0	1800000	110000	343.153	3
1891	0	6	40	240.75	3350.5	70.5586	0	0	0	0	310000	0	1640000	10000	1865.45	3
1892	0	6	53	241	3331	67.9475	0	0	0	0	350000	0	1610000	0	1002.28	3
1893	0	6.25	53	240.333	3312	66.46	0	0	0	0	380000	0	1580000	0	0	0
1894	0	6.5	53	241	3292	58.8834	0	0	0	0	170000	0	1790000	0	0	0
1895	0	7	56	241	3270.5	59.8389	0	0	0	0	280000	0	1680000	0	0	0
1896	0	7.5	52.5	241	3245.67	61.2092	0	0	0	0	530000	0	1400000	30000	73.0366	3
1897	0	7.75	46	241	3227.5	54.7128	1640.57	3	0	0	170000	0	1590000	340000	1974.75	3
1920	0	0	0	228	3698.5	279.13	0	0	0	0	0	0	0	0	0	0
1921	0	0	40	231.5	3700	245.227	0	0	0	0	1350000	0	380000	0	0	0
1922	0	5.5	53	233.5	3693	209.777	0	0	0	0	980000	0	980000	0	0	0
1923	0	5	59	234.5	3682.5	193.267	20.8868	2	0	0	1340000	0	620000	0	0	0
1924	0	2.5	46	235.5	3669.5	171.934	1451.01	4	0	0	1340000	0	620000	0	0	0
1925	0	0	43	236	3657.5	165.993	0	0	0	0	130000	90000	1880000	0	0	0
1926	0	0	40	236	3643.67	161.625	0	0	0	10000	330000	100000	1520000	0	1762.82	3
1927	0	5	40	237	3628.33	154.295	0	0	0	20000	220000	0	1720000	0	0	0
1928	0	6	40	237	3612	139.237	0	0	0	0	0	0	1960000	0	0	0
1929	0	6	40	237	3592	132.329	0	0	0	90000	340000	0	1530000	0	0	0
1930	0	6	40	237.5	3573	123.625	0	0	0	420000	1030000	0	510000	0	0	0
1931	0	5	40	238	3557	115.451	0	0	0	0	1410000	0	550000	0	688.951	2
1932	1	0	40	238.5	3537	106.375	0	0	0	0	1460000	0	500000	0	1512.55	3
1933	0	0	40	239	3516.5	95.3394	0	0	0	0	700000	0	1400000	0	1462.06	3
1934	0	0	34	239	3496.25	89.9512	0	0	0	0	810000	0	1150000	0	1443.33	3
1935	0	5	40	239.333	3472.67	85.7522	1074.19	3	0	0	450000	0	1510000	0	1427.26	3
1936	0	6	39	240	3452.33	79.062	369.407	3	0	0	730000	0	1230000	0	1604.29	3
1937	0	5.5	43	240	3428.5	77.5646	0	0	0	0	700000	0	1260000	0	1129.05	3
1938	0	0	40	240	3409.5	75.5662	0	0	0	0	380000	0	1580000	0	1373.92	2
1939	0	5	40	240	3387	70.2452	0	0	0	0	50000	0	1910000	0	385.181	3
1940	0	6	40	240	3370	69.6849	0	0	0	0	180000	0	1870000	50000	0	0
1941	0	6.5	40	241	3347.5	70.7475	0	0	0	0	200000	0	1760000	0	0	0
1942	0	7	53	241	3327	67.195	0	0	0	0	220000	0	1740000	0	852.197	3
1943	0	7	53	241	3304.33	62.5392	0	0	0	0	340000	0	1620000	0	1397.75	3
1944	0	7	53	241	3280.67	61.9984	0	0	0	0	490000	0	1470000	0	0	0
1945	0	7	59	241	3263	57.1942	0	0	0	0	420000	0	1520000	20000	0	0
1946	0	7	59	241	3237.5	58.8441	870.551	3	0	0	250000	0	1710000	0	0	0
1947	0	7	46	241	3217	57.205	569.24	3	0	0	160000	0	1940000	0	35.0945	2
1969	0	0	0	226.25	3710.5	0	0	0	0	0	0	0	0	0	0	0
1970	0	0	28	229.5	3720	300.876	0	0	0	0	600000	0	100000	0	0	0
1971	0	0	34	231	3718.25	260.357	0	0	0	0	1390000	0	710000	0	0	0
1972	0	5.5	49.5	232.5	3710	228.551	0	0	0	0	1830000	0	270000	0	0	0
1973	1	5	52.5	233.5	3699.75	203.996	0	0	0	0	1590000	0	510000	0	0	0
1974	1	1.25	46	234	3689	182.679	1666.69	3	0	60000	1420000	0	620000	0	0	0
1975	0	2.5	43.25	235	3674.67	175.538	0	0	0	0	400000	0	1850000	0	1339.01	3
1976	0	2.5	34	236	3651	168.915	0	0	0	110000	770000	90000	1110000	20000	423.812	3
1977	0	5.5	34	236	3637	158.409	0	0	0	50000	710000	0	1340000	0	0	0
1978	0	7	28	236.667	3618	150.178	0	0	0	260000	830000	0	1010000	0	0	0
1979	0	7.5	28	237	3601.5	133.846	0	0	0	0	1150000	0	950000	0	0	0
1980	0	5.5	31	238	3583.25	125.157	0	0	0	0	1940000	0	160000	0	0	0
1981	0	2.5	34	238	3564	122.378	0	0	180000	140000	1280000	50000	450000	0	0	0
1982	0	0	32	238	3546.75	118.755	0	0	1090000	400000	430000	0	180000	0	0	0
1983	0	0	28	238	3529.5	115.379	0	0	1040000	210000	510000	0	490000	0	0	0
1984	0	0	36.5	238.5	3510.75	102.65	0	0	810000	660000	620000	0	10000	0	0	0
1985	0	0	36.5	238.75	3484.5	105.753	1438.3	3	840000	960000	110000	0	190000	0	0	0
1986	0	5	34	238.5	3464	95.4834	0	0	170000	1280000	100000	0	550000	0	0	0
1987	0	5.75	33.25	240	3427.5	73.8253	0	0	0	220000	390000	250000	1240000	0	531.953	3
1988	0	5	36	240	3407	67.5558	0	0	0	20000	570000	50000	1460000	0	1636.13	3
1989	0	5.75	40	240	3386.5	67.7519	0	0	0	0	140000	140000	1820000	0	1957.7	6
1990	0	5.5	40	240	3367	68.2693	0	0	0	0	250000	0	1940000	60000	1479.54	3
1991	0	6	40	240.5	3344.75	64.5609	0	0	0	0	280000	0	1800000	20000	1125.39	3
1992	0	7	43.25	241	3323.5	66.3358	0	0	0	0	410000	0	1690000	0	0	0
1993	0	7.5	46.5	241	3301.5	64.4289	0	0	0	0	230000	0	1870000	0	452.538	3
1994	0	9	53	241	3271.75	60.7011	0	0	0	0	260000	0	1840000	0	1295.79	3
1995	0	8.75	59	241	3250.5	59.9113	0	0	0	0	180000	0	1920000	0	0	0
1996	0	8.5	59	241	3229	59.2747	1416.91	3	0	0	240000	0	1850000	10000	0	0
1997	0	6.5	52.5	241	3206	56.13	0	0	0	0	310000	0	1940000	0	0	0
2019	0	0	0	225	3720.75	336.38	0	0	0	0	560000	0	10000	0	0	0
2020	0	0	28	229	3739.5	321.543	1522.79	3	0	0	1570000	0	330000	0	0	0
2021	0	0	28	230	3735	274.366	1473.03	3	0	0	1750000	0	210000	0	0	0
2022	0	2.5	28	231.5	3728.5	238.192	1417.3	3	0	0	1910000	0	50000	0	0	0
2023	0	5	46	233	3714	219.867	1424.75	3	0	0	1930000	0	30000	0	0	0
2024	0	5.5	59	234	3697	196.897	1493.71	4	0	210000	1020000	190000	540000	0	291.965	3
2025	0	6	56	235	3679.5	182.356	0	0	190000	380000	340000	0	1180000	0	1308.56	4
2026	1	6	28	235.5	3664.5	171.76	0	0	0	130000	1150000	400000	280000	0	0	0
2027	0	6	40	236	3648.5	160.9	0	0	0	0	1620000	0	340000	0	0	0
2028	0	7.5	34	236.5	3632	149.339	0	0	0	0	1960000	0	0	0	0	0
2029	0	9	40	237	3614.5	145.884	0	0	0	0	1910000	0	50000	0	0	0
2030	0	7.5	34	237	3596	137.668	0	0	600000	80000	1280000	0	0	0	0	0
2031	0	6	28	237	3581.5	136.317	0	0	1530000	300000	60000	0	70000	0	0	0
2032	0	0	28	237.5	3561	125.268	0	0	1550000	410000	0	0	0	0	0	0
2033	0	0	28	238	3530.5	110.497	0	0	1820000	240000	40000	0	0	0	0	0
2034	0	0	34	238	3512	103.772	0	0	1200000	760000	0	0	0	0	0	0
2035	0	2.5	34	239	3482.5	102.497	1059.66	5	730000	1230000	0	0	0	0	0	0
2036	0	6	34	239	3463	98.2836	588.994	5	1760000	190000	10000	0	0	0	0	0
2037	0	6	31	239	3440.5	86.615	0	0	1310000	500000	90000	60000	0	0	0	0
2038	0	5	28	239.5	3417.5	81.6295	0	0	960000	720000	150000	60000	70000	0	0	0
2039	0	5	40	240.25	3388	68.1853	0	0	40000	140000	820000	20000	940000	0	1269.16	3
2040	0	5	32	241	3362.5	66.1086	0	0	0	0	290000	0	1810000	0	458.614	4
2041	0	5.5	40	241	3339.5	63.1661	0	0	0	0	340000	0	1610000	10000	882.423	3
2042	0	7	40	241	3310.25	64.8943	0	0	0	0	640000	0	1320000	0	769.428	3
2043	0	9.5	40	241	3287	63.9334	0	0	0	0	170000	0	1790000	0	0	0
2044	0	13	49.5	241	3264.75	59.4783	0	0	0	0	320000	0	1640000	0	872.702	3
2045	0	13	59	241	3241.5	59.4891	0	0	0	0	180000	0	1780000	0	2071.41	3
2046	0	8	59	241	3222	59.1009	1488.49	3	0	0	250000	0	1690000	20000	0	0
2047	0	6.5	59	241	3199	55.9794	0	0	0	0	140000	0	1890000	70000	0	0
2069	0	0	0	223.667	3734.33	380.449	648.121	2	0	0	240000	0	200000	0	0	0
2070	0	0	34	227	3747	329.915	24.0797	3	0	0	1370000	0	80000	0	0	0
2071	0	0	28	230	3749	280.852	0	0	0	0	1960000	0	0	0	0	0
2072	0	0	40	231	3744	247.477	0	0	0	0	1880000	0	80000	0	0	0
2073	0	0	40	232.5	3726.75	222.484	0	0	0	0	790000	260000	910000	0	244.903	3
2074	0	5.25	40	234	3710.5	209.266	0	0	0	0	200000	0	1760000	0	1794.26	3
2075	1	6	46.5	234	3698.5	194.498	0	0	0	0	1730000	0	370000	0	0	0
2076	1	6	53	235.25	3682	167.896	0	0	0	0	1790000	0	180000	0	0	0
2077	0	6	40	235.5	3664	160.572	0	0	0	0	1820000	0	140000	0	0	0
2078	0	8.5	53	236	3648	144.798	0	0	0	0	1960000	0	0	0	0	0
2079	1	10.5	53	236.5	3629.5	154.598	0	0	0	0	1940000	0	20000	0	0	0
2080	0	9	34	237	3609.75	138.654	0	0	60000	70000	1830000	0	0	0	0	0
2081	1	7.5	28	237	3585	120.616	0	0	290000	420000	1250000	0	0	0	0	0
2082	0	6.5	30	238	3565.5	113.535	0	0	300000	710000	950000	0	0	0	0	0
2083	0	6.5	28	238	3534.5	107.501	0	0	340000	240000	1520000	0	0	0	0	0
2084	0	6	34	239	3507.5	95.7258	0	0	150000	340000	1450000	0	20000	0	0	0
2085	0	5.75	34	239	3485	88.9258	0	0	740000	480000	550000	0	190000	0	0	0
2086	0	8	34	239	3466.5	93.5926	1683.03	3	1670000	180000	60000	0	50000	0	0	0
2087	0	7.25	34	239.75	3437.5	79.4926	0	0	660000	300000	620000	0	380000	0	0	0
2088	0	6	28	240	3409	66.3216	0	0	620000	190000	1000000	0	140000	10000	0	0
2089	0	5.75	40	240.5	3382	59.0029	0	0	970000	440000	240000	0	270000	40000	0	0
2090	0	6	32	240.25	3355.75	64.4391	0	0	730000	430000	700000	0	170000	70000	1534.14	3
2091	0	6.25	32	240	3336.5	71.6604	0	0	350000	180000	850000	0	580000	0	0	0
2092	0	7	40	240.667	3312	63.7284	0	0	0	70000	570000	0	1120000	200000	1316.51	4
2093	0	11	40	241	3284	64.501	0	0	0	0	750000	0	1080000	130000	1393.46	3
2094	0	16.5	65	241	3258	60.2099	1442.05	3	0	0	450000	0	1510000	0	0	0
2095	0	17.75	64	241	3237	57.5864	1498.42	4	0	0	260000	0	1700000	0	578.791	4
2096	0	12	64	241	3217	59.0365	1265.79	4	0	70000	450000	0	1440000	0	1652.24	2
2119	0	0	0	225.667	3758	371.826	0	0	0	0	0	0	0	0	39.403	2
2120	0	0	28	227.5	3765	295.376	0	0	0	0	600000	0	60000	0	1415.66	3
2121	0	0	34	229.5	3764	266.553	0	0	0	10000	1760000	0	190000	0	1418.5	3
2122	0	0	21	232	3751.75	243.186	0	0	0	0	1280000	40000	640000	0	1428.8	3
2123	0	0	40	232.5	3742	229.42	0	0	0	0	60000	70000	1830000	0	2190.37	6
2124	0	2.5	46	233	3730.75	216.846	0	0	0	0	1530000	0	430000	0	0	0
2125	0	5	34	234	3716	196.256	0	0	0	0	2100000	0	0	0	0	0
2126	0	5.5	40	234.75	3700.5	181.492	0	0	0	0	1920000	0	40000	0	0	0
2127	0	6	34	235	3685	175.728	0	0	0	0	1910000	0	50000	0	0	0
2128	0	8.5	40	235.5	3661.5	160.689	0	0	0	0	1850000	0	110000	0	0	0
2129	0	10	40	236	3640	154.467	0	0	0	0	1600000	0	360000	0	0	0
2130	0	10	49.5	237	3622	139.769	0	0	0	0	1730000	0	230000	0	0	0
2131	0	9	46	237.25	3588.75	123.972	0	0	0	0	1920000	0	40000	0	0	0
2132	1	8.5	41	238	3567	120.685	0	0	0	0	1880000	0	80000	0	0	0
2133	0	9	43.5	238	3543.25	116.265	0	0	0	0	1600000	0	500000	0	0	0
2134	0	9	34	238.5	3517	103.017	0	0	0	0	1750000	0	210000	0	0	0
2135	0	8.5	34	239	3491.5	90.3878	102.046	3	0	0	1480000	0	470000	10000	0	0
2136	0	10	34	239	3467	88.3217	1939.47	6	30000	20000	1590000	0	320000	0	0	0
2137	0	9.5	37	240	3437.75	81.7375	2917.2	8	0	0	1260000	0	700000	0	0	0
2138	0	7	40	240	3406	67.4388	1428.73	3	0	0	1720000	0	220000	20000	0	0
2139	0	7	46	240	3385	60.3598	587.255	3	50000	90000	1100000	0	610000	110000	0	0
2140	0	7	34	241	3349	59.1454	0	0	750000	130000	450000	0	690000	80000	1741.15	3
2141	0	7	43	240	3334	66.5959	0	0	1130000	320000	330000	0	180000	0	0	0
2142	0	7	44.5	241	3297	64.8105	1116.49	3	20000	440000	410000	0	1090000	0	0	0
2143	0	9.5	59	241	3278	60.9984	1770.48	3	0	0	660000	0	1230000	70000	820.45	3
2144	0	18	69	241	3253	57.0796	0.835861	3	0	0	530000	0	1310000	120000	1741.31	2
2170	0	0	0	227.667	3785	235.453	0	0	0	0	0	0	0	0	0	0
2171	0	0	34	230	3783	241.6	0	0	0	10000	100000	30000	330000	0	0	0
2172	0	0	34	231.5	3772.5	242.699	0	0	0	0	330000	0	1630000	0	1170.22	3
2173	0	0	40	231.5	3765	241.093	0	0	0	0	1660000	0	300000	0	407.209	3
2174	0	2.5	34	232.75	3752.25	224.309	0	0	0	0	1960000	0	0	0	0	0
2175	0	5	34	233	3733	208.202	0	0	0	0	2100000	0	0	0	0	0
2176	0	6	34	234	3717.5	201.15	0	0	0	0	1900000	0	60000	0	0	0
2177	0	6	34	234	3700	184.415	0	0	0	0	1880000	0	80000	0	0	0
2178	0	7.25	40	235.25	3675.5	175.948	1349.3	3	0	0	1910000	0	50000	0	0	0
2179	0	9	40	236	3647.75	164.215	1504.67	4	0	0	1960000	0	0	0	0	0
2180	0	9.75	46.5	236.5	3628	149.19	1424.03	3	0	0	1790000	0	170000	0	0	0
2181	0	9.5	40	237	3605.25	133.065	1431.49	3	0	0	1640000	0	320000	0	0	0
2182	1	12.25	45.5	237	3582	118.69	1428.02	3	0	0	1750000	0	210000	0	0	0
2183	0	13.5	40	238	3555	111.997	1416.34	3	0	0	1750000	0	350000	0	0	0
2184	0	12	46	238	3528.5	102.221	1446.55	3	0	0	1840000	0	120000	0	0	0
2185	1	11.5	34	239	3499	87.8132	1367.23	3	0	0	1620000	0	340000	0	0	0
2186	0	11.5	34	239	3473	85.0631	0	0	0	0	1360000	0	600000	0	0	0
2187	0	9.75	40	239.5	3442	83.1024	1453.62	3	0	100000	700000	0	1160000	0	0	0
2188	0	8	46	240	3405	72.1992	0	0	0	0	490000	0	1470000	0	0	0
2189	0	7.5	46	240	3376.5	69.2567	841.474	3	0	0	710000	0	1250000	0	0	0
2190	0	8	34	241	3348.5	61.3295	1420.11	3	0	0	590000	0	1410000	100000	745.194	3
2191	0	7.5	46	241	3320	57.5113	1415.6	3	140000	40000	280000	0	1400000	100000	1727.8	3
2192	0	7.5	46	241	3295.25	57.6434	380.121	3	0	0	200000	0	1760000	0	808.506	2
2221	0	7	0	230	3804.5	275.532	0	0	0	0	0	0	110000	0	0	0
2222	0	5	21	230	3790	263.225	0	0	0	0	660000	0	1170000	0	1577.43	3
2223	0	6	25.75	231	3780	254.007	0	0	0	0	1960000	0	0	0	0	0
2224	0	6	21	232	3766.5	231.871	0	0	0	0	1960000	0	0	0	0	0
2225	0	6	24.5	233	3749	220.059	0	0	0	0	1970000	0	130000	0	0	0
2226	0	6	31	234	3733.75	211.115	0	0	0	0	1900000	0	60000	0	0	0
2227	0	6	40	234	3714.33	197.305	1749.45	3	0	0	1550000	0	410000	0	0	0
2228	0	6.5	40	235	3692.67	180.901	302.836	3	0	0	1880000	0	80000	0	0	0
2229	0	8	48	235.5	3666.75	169.825	0	0	0	0	1720000	0	240000	0	0	0
2230	0	9.5	45.5	236	3646	157.789	0	0	0	0	1960000	0	0	0	0	0
2231	0	13	66.5	236.5	3621.25	141.069	0	0	0	0	1810000	0	150000	0	0	0
2232	1	19.5	69.75	237	3597	131.757	0	0	0	0	1540000	0	420000	0	0	0
2233	1	19	65	238	3569.33	116.444	0	0	0	0	1080000	0	1020000	0	0	0
2234	0	17	59	238	3537	105.889	0	0	0	0	1590000	0	370000	0	0	0
2235	0	15	58	239	3509.5	97.5371	0	0	0	0	1850000	0	110000	0	0	0
2236	0	13	53	239	3470	91.9278	0	0	0	0	1160000	0	800000	0	0	0
2237	0	10.5	46	240	3443.33	82.0098	1418.8	3	0	0	270000	0	1690000	0	0	0
2238	0	8	43	240	3408.5	77.0561	0	0	0	0	180000	0	1780000	0	0	0
2239	0	7.5	43	240	3378	70.218	0	0	0	0	180000	0	1780000	0	0	0
2240	0	8	44.5	241	3348.75	63.8116	0	0	0	0	150000	0	1950000	0	0	0
2241	0	8	46	241.5	3319.5	60.732	0	0	0	0	270000	0	1670000	20000	0	0
2271	0	10	0	229	3818	288.686	0	0	0	0	0	0	0	0	475.608	2
2272	0	9.5	28	229.5	3806.75	287.789	0	0	0	0	590000	0	450000	0	360	3
2273	0	8	28	230	3797.5	261.194	462.265	3	0	0	1850000	0	110000	0	0	0
2274	0	7.25	28	231.75	3784.75	239.369	580.817	3	0	0	1960000	0	0	0	0	0
2275	0	6.5	28	232	3772	232.569	1091.29	3	0	0	1870000	0	230000	0	0	0
2276	0	6.25	40	233.5	3754.75	212.159	1606.12	3	0	0	1870000	0	90000	0	0	0
2277	0	6	28	234	3731	193.111	205.788	3	0	0	1400000	0	560000	0	0	0
2278	0	6	27.5	234.5	3711	182.991	0	0	0	0	1960000	0	0	0	0	0
2279	0	6.5	21	235.5	3688.5	172.082	0	0	0	0	1960000	0	0	0	0	0
2280	0	9.25	34	236	3660	162.909	0	0	0	0	1950000	0	10000	0	0	0
2281	1	15.5	73	236.5	3634	145.237	0	0	0	0	1260000	0	700000	0	0	0
2282	0	17.25	60.5	237	3608	132.084	0	0	0	0	1780000	0	180000	0	0	0
2283	0	18	71	237.667	3575	123.302	0	0	0	0	610000	0	1490000	0	0	0
2284	0	17.5	67	238	3549	114.1	0	0	0	0	190000	0	1770000	0	0	0
2285	0	15.5	63.5	238.75	3518.75	101.738	0	0	0	0	420000	0	1540000	0	0	0
2286	0	13	60	239	3477.75	91.1566	1291.71	3	0	0	450000	0	1510000	0	0	0
2287	0	10.5	48	240	3446	82.6365	164.771	3	0	0	300000	0	1660000	0	0	0
2288	0	8	40	240	3414.25	76.4928	0	0	0	0	530000	0	1430000	0	0	0
2289	0	7.25	40	240	3384	70.2373	0	0	0	0	390000	0	1570000	0	0	0
2290	0	8	40	240.75	3352.75	66.0746	0	0	0	0	450000	0	1650000	0	0	0
2291	0	7.75	40	241	3320	59.8711	0	0	0	0	70000	0	1890000	0	0	0
2322	0	10.5	0	226.75	3824.75	311.028	1189.09	2	0	0	180000	0	10000	0	0	0
2323	0	8	34	228.5	3821	289.081	1284.46	3	0	0	270000	0	70000	0	0	0
2324	0	7	40	230.5	3809.25	247.134	1023.68	3	0	0	690000	0	140000	0	0	0
2325	0	5	34	232.5	3788.5	230.053		3	0	0	1270000	0	680000	0	0	0
2326	0	2.5	40	233	3771.5	212.372	0	0	0	0	1550000	0	250000	0	0	0
2327	0	0	28	234	3753.67	188.282	0	0	0	0	1850000	0	250000	0	0	0
2328	0	6	27.5	235	3726	177.436	0	0	0	0	2030000	0	70000	0	0	0
2329	0	5	21	235	3705	167.495	0	0	0	0	1860000	0	240000	0	0	0
2330	1	8	46.5	236	3673	165.158	0	0	0	0	1890000	0	210000	0	0	0
2331	0	11	54	236.25	3646.75	145.097	0	0	0	0	530000	0	1570000	0	0	0
2332	0	12.5	60.5	237	3621	126.926	0	0	0	0	220000	0	1880000	0	0	0
2333	0	14	67	237.5	3591.75	120.553	0	0	0	0	330000	0	1920000	0	0	0
2334	0	14	67	238	3551.5	109.73	0	0	0	0	700000	0	1400000	0	0	0
2335	0	13	63.5	239	3521	100.557	0	0	0	0	470000	0	1630000	0	0	0
2336	0	12	60	239	3487.75	92.8819	1436.37	3	0	0	640000	0	1460000	0	0	0
2337	0	10.5	48	239.5	3455	83.3462	0	0	0	0	450000	0	1650000	0	0	0
2338	0	8	40	240.25	3424.25	77.1893	0	0	0	0	460000	0	1640000	0	0	0
2339	0	7	40	240	3390	71.4238	0	0	0	0	630000	0	1470000	0	0	0
2340	0	7	40	240.5	3356.5	65.0463	0	0	0	0	460000	0	1790000	0	0	0
2341	0	7.5	40	241	3321	62.6898	0	0	0	0	570000	0	1530000	0	0	0
2374	0	4	0	229.5	3827	257.643	0	0	0	0	0	0	0	0	0	0
2375	0	0	40	232	3807.5	247.792	0	0	0	0	0	0	0	0	0	0
2376	0	0	34	233	3787	204.843	0	0	0	0	0	0	30000	0	1145	2
2377	0	0	34	233.667	3763	188.418	0	0	0	20000	240000	0	920000	0	1458.68	3
2378	0	0	27.5	234	3744	185.692	0	0	0	310000	570000	0	1080000	0	1421.96	3
2379	0	0	34	234.75	3721.5	177.304	0	0	40000	340000	800000	0	780000	0	1436.18	3
2380	0	3.25	35.75	236	3694.5	153.862	0	0	110000	110000	720000	0	1020000	0	1453.01	3
2381	0	7	44	236.25	3665.75	152.671	0	0	0	0	330000	0	1630000	0	1416.28	3
2382	0	8.5	59.25	237	3628.75	132.508	0	0	0	0	320000	0	1640000	0	1497.99	3
2383	0	8.5	67	237.5	3597.5	112.961	0	0	0	0	390000	0	1710000	0	1485.87	3
2384	0	9	67	238.25	3566.25	105.216	0	0	0	0	990000	0	970000	0	1435.94	3
2385	0	10.75	69	239	3532.5	100.5	0	0	0	0	490000	0	1470000	0	1442.12	6
2386	0	10.5	56	239	3497	86.9438	1431.19	3	0	0	300000	0	1660000	0	1435.28	3
2387	0	9.25	38.5	240	3462	79.0316	0	0	0	0	310000	0	1650000	0	1501.61	3
2388	0	8	34	240	3427	70.7406	0	0	0	0	530000	0	1430000	0	1470.13	3
2389	0	6.25	37	240	3394.5	59.8017	0	0	0	0	590000	0	1370000	0	1429.18	3
2390	0	6	40	240.5	3359.75	62.8115	0	0	0	0	1170000	0	930000	0	0	0
2427	0	0	0	233.25	3790.5	203.373	0	0	0	0	0	0	110000	0	0	0
2428	0	0	21	234	3766.5	196.079	0	0	370000	710000	350000	0	220000	0	0	0
2429	0	0	34	234.75	3745.75	175.767	0	0	990000	700000	220000	0	50000	0	0	0
2430	0	0	27.5	236	3710.67	156.78	0	0	220000	0	440000	710000	590000	0	0	0
2431	0	0	34	236.333	3683.67	148.667	0	0	0	0	1070000	620000	270000	0	453.43	3
2432	0	6	58	237	3651	135.044	0	0	0	0	1450000	130000	380000	0	1046.64	4
2433	0	7	67	238	3612	120.823	0	0	0	0	1400000	0	700000	0	1509.87	3
2434	0	8	67	238.5	3580	110.748	0	0	0	0	1230000	0	730000	0	1530.43	3
2435	0	10	70.5	238	3548	104.163	0	0	0	0	910000	0	1050000	0	971.378	6
2436	0	10	56	239	3508	93.1663	1431.96	3	0	0	1000000	0	960000	0	0	0
2437	0	8.5	40	240	3468.5	79.7561	0	0	0	0	1280000	0	680000	0	0	0
2438	0	7	34	240	3436.25	71.5331	0	0	0	0	1590000	0	370000	0	0	0
2439	0	6.5	34	240	3394	66.6273	0	0	0	0	760000	0	1200000	0	153.47	3
2440	0	6	40	241	3358.33	56.612	0	0	0	220000	330000	0	1550000	0	1529.35	3
2441	0	6	40	241.5	3317.25	53.9438	0	0	0	0	180000	0	1750000	30000	1516.47	2
2478	0	0	21	230.5	3814	207.531	0	0	350000	10000	20000	0	0	0	0	0
2479	0	0	21	234.25	3774.75	190.266	0	0	200000	40000	1520000	0	200000	0	0	0
2480	0	0	27.5	235.5	3730	173.859	0	0	0	0	1280000	0	680000	0	1840.53	3
2481	0	0	34	236	3701	161.936	0	0	0	0	1200000	0	760000	0	995.839	3
2482	0	6	40.25	237	3660	142.178	0	0	0	210000	960000	60000	730000	0	411.242	2
2483	0	8	67	237.5	3628.5	127.726	0	0	0	390000	1630000	0	80000	0	0	0
2484	0	11	67	238	3596	110.651	0	0	0	10000	1600000	0	350000	0	0	0
2485	0	14	73	239	3559	102.357	0	0	0	0	1630000	0	330000	0	0	0
2486	0	12	63	239.25	3522	90.9323	1422.67	3	0	0	1920000	0	40000	0	0	0
2487	0	9	42	239	3485.5	80.272	0	0	0	0	1760000	0	200000	0	0	0
2488	0	7	34	240	3449.25	72.6885	0	0	0	0	1860000	0	100000	0	0	0
2489	0	5.5	34	240.5	3399.75	67.8604	0	0	0	0	1740000	0	220000	0	0	0
2490	0	5	29.25	241	3371	64.5831	0	0	420000	300000	1180000	0	200000	0	0	0
2491	0	5.5	40	241	3326	58.4239	0	0	380000	140000	330000	0	1110000	0	0	0
2492	0	6	40	242	3286	55.4471	0	0	10000	0	240000	0	1650000	60000	663.382	1
2528	0	0	0	230.5	3828.5	229.157	0	0	830000	20000	30000	0	10000	0	0	0
2529	0	0	21	234	3793	211.092	0	0	330000	90000	1130000	0	410000	0	1717.4	3
2530	0	0	34	234.5	3756	191.952	0	0	60000	80000	1320000	0	500000	0	81.1145	3
2531	0	0	21	235.5	3725	177.848	0	0	40000	230000	870000	0	820000	0	0	0
2532	0	6	37.5	236.25	3694.5	158.694	0	0	120000	250000	870000	350000	370000	0	0	0
2533	0	8	73	237	3657	135.204	0	0	0	20000	1340000	180000	560000	0	0	0
2534	0	11.5	73	237.75	3618	115.005	0	0	0	0	1120000	0	840000	0	0	0
2535	0	16	78	239	3577.5	103.723	1392.42	3	0	0	830000	0	1130000	0	0	0
2536	0	17	73	239	3541	93.3697	2500.71	6	0	0	1380000	0	580000	0	0	0
2537	0	13	51.5	239.75	3487.5	84.2177	587.928	3	0	0	1400000	0	560000	0	0	0
2538	0	7.5	40	241	3443	73.0648	0	0	0	0	1900000	0	60000	0	0	0
2539	0	5.75	40	240.5	3407.5	66.9369	0	0	50000	30000	1700000	0	180000	0	0	0
2540	0	5	28	241	3368	60.8314	0	0	10000	260000	1610000	0	220000	0	0	0
2541	0	5.75	40	241.25	3327.75	59.0595	0	0	100000	100000	1060000	0	700000	0	0	0
2542	0	6	40	241.5	3289.5	54.5964	0	0	0	30000	180000	0	1750000	0	0	0
2577	0	6	0	221.75	3841.75	279.436	0	0	0	0	0	0	0	0	0	0
2578	0	5.5	21	232	3842	243.647	0	0	390000	300000	130000	0	630000	0	1464.45	3
2579	0	0	27.5	233	3821.5	224.961	0	0	930000	300000	350000	0	380000	0	532.834	3
2580	0	0	21	233.75	3792.75	208.125	0	0	800000	330000	170000	0	660000	0	0	0
2581	0	5	27.5	234.5	3764	192.372	0	0	900000	680000	370000	0	10000	0	0	0
2582	0	6	43.5	235.75	3729.25	171.143	0	0	870000	480000	370000	0	240000	0	0	0
2583	0	8	66.5	236.5	3689	143.731	0	0	230000	130000	1010000	0	730000	0	0	0
2584	0	10	66.5	237.5	3643.75	120.42	1171.95	3	0	0	1220000	0	740000	0	0	0
2585	0	14	78	239	3579.5	103.358	562.546	3	0	0	520000	0	1440000	0	0	0
2586	0	15	73	239	3538	87.5817	0	0	0	0	1160000	0	800000	0	0	0
2587	0	11	65.25	240	3499	79.601	953.976	3	0	0	1640000	0	320000	0	0	0
2588	0	6	35.5	240	3457.5	71.5505	1433.81	3	0	0	1310000	0	650000	0	0	0
2589	0	6	34	240.75	3418	67.4327	1414.17	3	0	0	1940000	0	20000	0	0	0
2590	0	6	35.5	241	3379	62.3217	1418.12	3	0	0	2080000	0	20000	0	0	0
2591	0	6	40	241	3340	56.6905	1418.12	3	0	0	1460000	0	500000	0	0	0
2592	0	6	46	242	3297	53.685	1434.07	2	0	0	360000	0	1600000	0	0	0
2627	0	7.5	0	228	3899	271.012	0	0	0	0	0	0	0	0	458.81	2
2628	0	6.75	34	231	3877.75	258.298	0	0	90000	0	400000	0	960000	0	476.973	3
2629	0	3	34	231.5	3856.5	238.17	0	0	260000	60000	760000	50000	830000	0	0	0
2630	0	0	34	232.75	3830.25	222.332	0	0	160000	650000	490000	450000	210000	0	873.872	2
2631	0	2.5	34	233.5	3799	191.542	0	0	520000	460000	90000	0	890000	0	1414.97	3
2632	0	6.25	42.5	235.333	3758	159.842	0	0	10000	30000	880000	0	1040000	0	1414.97	3
2633	0	7	60	237	3707	141.443	431.284	2	0	0	1120000	0	980000	0	1424.86	3
2634	0	7	60	237.5	3661	121.247	1269.56	3	0	0	1410000	0	550000	0	1436.83	3
2635	0	9	73	239	3592.75	98.2489	0	0	0	0	1280000	0	680000	0	1491.82	3
2636	0	11	54	240	3552.5	83.5099	0	0	0	0	780000	0	1180000	0	1451.17	3
2637	0	8	70.5	240	3511.25	74.9914	0	0	0	0	720000	0	1240000	0	1545.88	3
2638	0	6	40	241	3472.5	66.9275	0	0	0	0	960000	0	1000000	0	1526.41	3
2639	0	6	40	241	3429.75	60.2444	0	0	0	0	1140000	0	820000	0	377.173	2
2640	0	6	40	241	3390	60.5614	0	0	0	0	920000	0	1180000	0	0	0
2641	0	6	46	241	3352.25	56.7027	0	0	0	0	270000	0	1690000	0	617.543	1
	Mean	3.69198	38.1696	221.536	3267.47	431.311	269.058	0.694494	296371	248396	592439	12226.2	717407	35973.9	462.388	1.24038
	SD	4.26188	13.1278	30.2204	394.775	559.965	581.238	1.41345	512282	377639	575835	74809.5	683902	130676	771.775	1.95785
